# Supplementary material for: Alternative filter materials to natural sand and gravel in soil-based wastewater treatment systems
Source: Environ Sci Pollut Res Int. 2026 May 28;33(18):8851–78. doi: 10.1007/s11356-026-37831-8 (PMC13253891; doi:10.1007/s11356-026-37831-8)
Supplement: Supplementary file 1 — (XLSX 321 KB) [file 11356_2026_37831_MOESM1_ESM.xlsx]

## Sheet: Table S1 & S2 Descriptions
	This is the Supplementary Information for the manuscript:
	Sindhøj, Erik, Elin Ulinder, Geert Cornelis, Andreas Lindhe, Ida Sylwan, Anna-Karin Dahlberg, Maja Englund, David Eveborn, Jon-Petter Gustafsson, Paul Löffler, Karin Wiberg. Potential alternatives to natural sand and gravel as filter materials in soil-based treatment systems
	Table S1. Compiled hydraulic conductivity values for natural gravel and alternative filter materials extracted from published literature. Values are reported as measured or calculated using grain size distribution parameters, together with associated references and test conditions.
	Table S2. Compiled pollutant removal efficiency data for natural gravel and alternative filter materials, extracted from published laboratory, pilot, and field studies. Removal efficiencies are reported as relative reductions between influent and effluent concentrations and are grouped by pollutant category as described in the Methods section. The table includes information on study conditions, m…

## Sheet: Table S1 Hydraulic Conductivity
Kategori	Reference		Filtermaterial 1	Filtermaterial 2	Filtermaterial 3	test type	djupet material 1 (cm)	Sorbent 1 mass (g)	porositet material 1	Sorbent 1 bulk density (g/cm3)	particle density (g/cm3)	d10 - 1 (mm)	d50 - 1 (mm)	d60 - 1 (mm)	Uniformity	Full PSD available	djupet material 2 (cm)	Sorbent 2 mass (g)	genomsnittlig kornstorlek material 2 (mm)	Uniformity	porositet material 2	Sorbent 2 bulk density (g/cm3)	Particle density 2 (g/cm3)	Full PSD available	djupet material 3 (cm)	Sorbent 3 mass (g)	genomsnittlig kornstorlek material 3 (mm)	Lenght (cm)	width (cm)	Wet surface (cm2)	Volume (cm3)	Hydraulic load (m3/m2/day)	Flow (L/h)	Measured hydraulic conductivity (cm/s)	headloss measured?	Time of test (h)	Calculated hydraulic conductivity (cm/s)	log conducitivty
Biochar	Agbanobi (1999)	https://doi.org/10.2134/jeq1999.00472425002800030039x	Granulated wood charcoal	Granulated wood charcoal		Column test	76.2	na	na	na	na	1.45		2.9	2	no	30.48	na	3.145	2	na	na	na						10.16	81.0732	8648.89		1.9944	0.0666667			0.0666667	-1.17609
Natural Gravel	Agbanobi (1999)	https://doi.org/10.2134/jeq1999.00472425002800030039x	Sand	Gravel		Column test	76.2	na	na	na	na	0.43		0.946	2.2	no	30.48	na	4.5		na	na	na						10.16	81.0732	8648.89		1.9944	0.00666667			0.00666667	-2.17609
Crushed Concrete	Alhama et al (2024)	https://doi.org/10.1016/j.uclim.2023.101779	recycled concrete aggregate						0.5	1.87	2.68	3.25		5.78	5.78															0	0			0.279			0.279	-0.554396
Shredded Tires	Alhama et al (2024)	https://doi.org/10.1016/j.uclim.2023.101779	EPDM rubber						0.42	1.06	1.36	1.75		2.86	2.86															0	0			0.225			0.225	-0.647817
Shredded Tires	Alhama et al (2024)	https://doi.org/10.1016/j.uclim.2023.101779	SBR rubber						0.21	0.41	1.14	4.19		7.06	7.06															0	0			0.134			0.134	-0.872895
Natural Gravel	Alhama et al (2024)	https://doi.org/10.1016/j.uclim.2023.101779	silica sand						0.4	1.6	2.65	0.45		0.716	1.59															0	0			0.27			0.27	-0.568636
Biochar	Dalahmeh et al. (2018)	http://dx.doi.org/10.1016/j.scitotenv.2017.08.178	Biochar with active biofilm			column test	55		0.73	0.187		1.5	3	3.15	2.1	yes													5	19.635	1079.92					154	3.53669	0.548596
Biochar	Dalahmeh et al. (2018)	http://dx.doi.org/10.1016/j.scitotenv.2017.08.178	Sand with active biofim (reference, T4)			column test	55		0.4	1.7		1.4	3	3.08	2.2	yes													5	19.635	1079.92					154	3.05466	0.484962
Crushed Concrete	Gupta et al. (2009)	https://hdl.handle.net/11299/150989	recycled concrete aggregate								1.94	0.2	2	4.5	22.5															0	0			0.169711			0.169711	-0.770291
Natural Gravel	Gupta et al. (2009)	https://hdl.handle.net/11299/150989	natural aggregates								2.07	0.07	0.8	1.6	22.8571															0	0			0.00152778			0.00152778	-2.81594
Natural Gravel	Hamisi et al. (2022)	http://dx.doi.org/10.1016/j.scitotenv.2022.155254	Quarry sand			column test	60	1416	0.43	1.566	2.688		0.8		5.94	no													5	19.635	1178.1		0.00347083	0.00329861			0.00329861	-2.48167
Bark / Wood chips	Johnson et al. (2022)	10.1016/j.ecoleng.2022.106791	Wood chips # 13				70		0.545261	0.206624		8.1	16.1		4.1	no													20	314.159	21991.1			1.2			1.2	0.0791812
Bark / Wood chips	Johnson et al. (2022)	10.1016/j.ecoleng.2022.106791	Wood chips # 13				70		0.446405	0.257051		8.1	16.1		4.1	no													20	314.159	21991.1			1.7			1.7	0.230449
Bark / Wood chips	Johnson et al. (2022)	10.1016/j.ecoleng.2022.106791	Wood chips # 13				70		0.394118	0.264744		8.1	16.1		4.1	no													20	314.159	21991.1			7.4			7.4	0.869232
Bark / Wood chips	Johnson et al. (2022)	10.1016/j.ecoleng.2022.106791	Wood chips # 15				70		0.462745	0.177137		2.4	8.8		4.1	no													20	314.159	21991.1			0.94			0.94	-0.0268721
Bark / Wood chips	Johnson et al. (2022)	10.1016/j.ecoleng.2022.106791	Wood chips # 15				70		0.397386	0.224573		2.4	8.8		4.1	no													20	314.159	21991.1			1.8			1.8	0.255273
Bark / Wood chips	Johnson et al. (2022)	10.1016/j.ecoleng.2022.106791	Wood chips # 15				70		0.36634	0.233547		2.4	8.8		4.1	no													20	314.159	21991.1			2.9			2.9	0.462398
Bark / Wood chips	Johnson et al. (2022)	10.1016/j.ecoleng.2022.106791	Wood chips # 16				70		0.565686	0.199359		6.5	13.5		2.4	no													20	314.159	21991.1			1.8			1.8	0.255273
Bark / Wood chips	Johnson et al. (2022)	10.1016/j.ecoleng.2022.106791	Wood chips # 16				70		0.484804	0.236966		6.5	13.5		2.4	no													20	314.159	21991.1			2.9			2.9	0.462398					Constant	value	units
Bark / Wood chips	Johnson et al. (2022)	10.1016/j.ecoleng.2022.106791	Wood chips # 16				70		0.39085	0.264744		6.5	13.5		2.4	no													20	314.159	21991.1			4.9			4.9	0.690196					Cb	0.0006	-
Bark / Wood chips	Johnson et al. (2022)	10.1016/j.ecoleng.2022.106791	Wood chips # 18				70		0.524837	0.21688		7.2	16.8		2.7	no													20	314.159	21991.1			1.6			1.6	0.20412					U	uniformity	-
Bark / Wood chips	Johnson et al. (2022)	10.1016/j.ecoleng.2022.106791	Wood chips # 18				70		0.443954	0.256197		7.2	16.8		2.7	no													20	314.159	21991.1			1.6			1.6	0.20412					g	9.81	m/s2
Bark / Wood chips	Johnson et al. (2022)	10.1016/j.ecoleng.2022.106791	Wood chips # 18				70		0.421895	0.255769		7.2	16.8		2.7	no													20	314.159	21991.1			6.1			6.1	0.78533					v	8.9e-07	m2/s
Bark / Wood chips	Johnson et al. (2022)	10.1016/j.ecoleng.2022.106791	Wood chips #21				70		0.504412	0.254487		5.3	13.9		3.1	no													20	314.159	21991.1			0.87			0.87	-0.0604807					d10	effective size	m
Bark / Wood chips	Johnson et al. (2022)	10.1016/j.ecoleng.2022.106791	Wood chips #21				70		0.412092	0.29594		5.3	13.9		3.1	no													20	314.159	21991.1			2.1			2.1	0.322219
Bark / Wood chips	Johnson et al. (2022)	10.1016/j.ecoleng.2022.106791	Wood chips #21				70		0.36634	0.320726		5.3	13.9		3.1	no													20	314.159	21991.1			4.1			4.1	0.612784
Bark / Wood chips	Johnson et al. (2022)	10.1016/j.ecoleng.2022.106791	Wood chips #5				70		0.546895	0.165171		2.4	7.2		3.9	no													20	314.159	21991.1			0.51			0.51	-0.29243
Bark / Wood chips	Johnson et al. (2022)	10.1016/j.ecoleng.2022.106791	Wood chips #5				70		0.45049	0.198932		2.4	7.2		3.9	no													20	314.159	21991.1			2.1			2.1	0.322219
Bark / Wood chips	Johnson et al. (2022)	10.1016/j.ecoleng.2022.106791	Wood chips #5				70		0.394935	0.219872		2.4	7.2		3.9	no													20	314.159	21991.1			3.1			3.1	0.491362
Biochar	Kaetzl et al. (2020)	https://doi.org/10.1038/s41598-020-57981-0	Biochar	quarts		column test	60	na	na	na		0.58	na	1.8096	3.12	no	6	na	0.86	1.47	na	na							5	19.635	1295.91		0.0981748			70	0.490522	-0.309342
Natural Gravel	Kaetzl et al. (2020)	https://doi.org/10.1038/s41598-020-57981-0	Quarts (reference)			column test	60	na	na	na		0.86	na	1.2642	1.47	no		na			na	na							5	19.635	1178.1		0.0981748			70	1.23832	0.0928313
Shredded Tires	Kershaw & Pamukcu (1997)	https://doi.org/10.1520/stp15660s	WRF # 10 ground rubber				15.1516	7.4				0.39	1.04	1.18	3.37	yes													1	0.785398	11.9						0.218417	-0.660713
Biochar	Lalander et al. (2013)	https://doi.org/10.1080/09593330.2013.783603	charcoal						0.85																									0.138889			0.138889	-0.857332
Natural Gravel	Lalander et al. (2013)	https://doi.org/10.1080/09593330.2013.783603	Sand filter						0.34																									0.1			0.1	-1
Bark / Wood chips	Lalander et al. (2013)	https://doi.org/10.1080/09593330.2013.783603	Bark filter						0.73																									0.0916667			0.0916667	-1.03779
Bark / Wood chips	Markiewicz et al. (2020)	http://doi.org/10.1016/j.scitotenv.2020.139059	Zugol (a swedish pine bark product)			Pilot scale	60			0.14		0.06	0.43	0.5	8.33333	yes													30	706.858	42411.5		120			12960	0.00423352	-2.3733
Crushed Rock	Martel and Bussiere	https://preserve.lehigh.edu/lehigh-scholarship/graduate-publications-theses-dissertations/theses-dissertations/btex-removal	Crushes rock mixed with bentonite			Column test	20					0.375	7.05																10	78.5398	1570.8			3.5e-07			3.5e-07	-6.45593
Crushed Rock	Martel and Bussiere	https://preserve.lehigh.edu/lehigh-scholarship/graduate-publications-theses-dissertations/theses-dissertations/btex-removal	Crushes rock mixed with bentonite			Column test	20					0.375	7.05																10	78.5398	1570.8			2.6e-07			2.6e-07	-6.58503
Crushed Rock	Martel and Bussiere	https://preserve.lehigh.edu/lehigh-scholarship/graduate-publications-theses-dissertations/theses-dissertations/btex-removal	Crushes rock mixed with bentonite			Column test	20					0.375	7.05																10	78.5398	1570.8			1.9e-07			1.9e-07	-6.72125
Crushed Rock	Martel and Bussiere	https://preserve.lehigh.edu/lehigh-scholarship/graduate-publications-theses-dissertations/theses-dissertations/btex-removal	Crushes rock mixed with bentonite			Column test	20					0.375	7.05																10	78.5398	1570.8			2.2e-07			2.2e-07	-6.65758
Crushed Rock	Martel and Bussiere	https://preserve.lehigh.edu/lehigh-scholarship/graduate-publications-theses-dissertations/theses-dissertations/btex-removal	Crushes rock mixed with bentonite			Column test	20					0.375	7.05																10	78.5398	1570.8			4.8e-08			4.8e-08	-7.31876
Biochar	Monrabal-Martinez et al. (2019)	https://doi.org/10.3390/w11122619	charcoal	sand		Column test	50		0.72	0.53	1.91	0.7		1.3	1.85		350		0.44	1.5	0.4	2.22							10	78.5398	31415.9			0.011			0.011	-1.95861
Natural Gravel	Monrabal-Martinez et al. (2019)	https://doi.org/10.3390/w11122619	sand			Column test	40		0.44	1.5	2.66	0.18		0.4	2.22		350												10	78.5398	30630.5		13.1947	0.028			0.028	-1.55284
Bark / Wood chips	Monrabal-Martinez et al. (2019)	https://doi.org/10.3390/w11122619	Pine bark	sand		Column test	5		0.87	0.2	1.5	0.09		0.39	4.33		35		0.44	1.5	0.4	2.22							10	78.5398	3141.59		10.3673	0.022			0.022	-1.65758
Crushed Concrete	Rahman et al. (2015)	http://dx.doi.org/10.1016/j.jclepro.2014.11.042	recycled concrete aggregate			Column tests	13.2			2.4			4		9.3	yes													15.2	181.458	2395.25			0.00166667	0.00166667		0.00166667	-2.77815
Shredded Tires	Reddy et al. 2008	http://doi.org/10.3328/IJGE.2008.02.04.407-418	Tire shreds	soils		Column test	30.5	8000	0.54	0.459		100	165	170			7.6												30	706.858	26931.3		0.168	2.65		200	2.65	0.423246
Natural Gravel	Renman et al. (2008)	http://doi.org/10.1016/j.ecoleng.2008.08.006	Sand			Column tests	13.2		0.437				1																30	706.858	9330.53		0.5	0.231481			0.231481	-0.635484
Crushed Rock	Seo et al. (2009)	https://doi.org/10.1039/b806017g	broken stone			Full-scale installation	85		0.38	1.47		1.3	2.7	2.691	2.07	no						1.47						50	50	2500	212500	0.6	6.25			365	2.66343	0.425441
Natural Gravel	Seo et al. (2009)	https://doi.org/10.1039/b806017g	natural sand			Full-scale installation	50		0.29	1.58		1.2	3.5	3.504	2.92	no						1.58						50	50	2500	125000	0.6	6.25			365	2.12714	0.327796
Crushed Concrete	Sharma et al. (2021)	https://doi.org/10.22214/ijraset.2021.34787	Concrete aggregates																				1.94											0.0011			0.0011	-2.95861
Crushed Concrete	Sharma et al. (2021)	https://doi.org/10.22214/ijraset.2021.34787	Concrete aggregates																				1.93											0.0041			0.0041	-2.38722
Crushed Concrete	Sharma et al. (2021)	https://doi.org/10.22214/ijraset.2021.34787	Concrete aggregates																				1.96											0.003462			0.003462	-2.46067
Crushed Concrete	Sharma et al. (2021)	https://doi.org/10.22214/ijraset.2021.34787	Concrete aggregates																				1.99											0.00312			0.00312	-2.50585
Crushed Concrete	Sharma et al. (2021)	https://doi.org/10.22214/ijraset.2021.34787	Concrete aggregates																				2.03											0.00156			0.00156	-2.80688
Natural Gravel	Stevik et al. (1999)	Stevik TK, Ausland G, Hanssen JF, Jenssen PD (1999) The influence of physical and chemical factors on the transport of E. Coli through biological filters for wastewater purification. Water Research 33: 3701-3706.	Sand			Column tests	80					0.13		0.3107	2.39														15	176.715	14137.2		18.4078			97	0.0259365	-1.58609
Natural Gravel	Stevik et al. (1999)	Stevik TK, Ausland G, Hanssen JF, Jenssen PD (1999) The influence of physical and chemical factors on the transport of E. Coli through biological filters for wastewater purification. Water Research 33: 3701-3706.	Sand			Column tests	80					0.47		0.8507	1.81														15	176.715	14137.2		18.4078			97	0.356653	-0.447754
Shredded Tires	Thakur and Kaushik (2016)	https://www.ijirset.com/upload/2016/february/114_30_ASSESSMENT_NEW.pdf	Tire shreds			Column test	92						25																30.48	729.659	67128.6			0.135	0.16		0.135	-0.869666
Shredded Tires	Thakur and Kaushik (2016)	https://www.ijirset.com/upload/2016/february/114_30_ASSESSMENT_NEW.pdf	Tire shreds			Column test	92						25																30.48	729.659	67128.6			0.08	0.33		0.08	-1.09691
Shredded Tires	Thakur and Kaushik (2016)	https://www.ijirset.com/upload/2016/february/114_30_ASSESSMENT_NEW.pdf	Tire shreds			Column test	92						25																30.48	729.659	67128.6			0.067	0.5		0.067	-1.17393
Shredded Tires	Thakur and Kaushik (2016)	https://www.ijirset.com/upload/2016/february/114_30_ASSESSMENT_NEW.pdf	Tire shreds			Column test	92						50																30.48	729.659	67128.6			0.09	0.16		0.09	-1.04576
Shredded Tires	Thakur and Kaushik (2016)	https://www.ijirset.com/upload/2016/february/114_30_ASSESSMENT_NEW.pdf	Tire shreds			Column test	92						50																30.48	729.659	67128.6			0.08	0.33		0.08	-1.09691
Shredded Tires	Thakur and Kaushik (2016)	https://www.ijirset.com/upload/2016/february/114_30_ASSESSMENT_NEW.pdf	Tire shreds			Column test	92						50																30.48	729.659	67128.6			0.07	0.5		0.07	-1.1549
Shredded Tires	Thakur and Kaushik (2016)	https://www.ijirset.com/upload/2016/february/114_30_ASSESSMENT_NEW.pdf	Tire shreds			Column test	92						100																30.48	729.659	67128.6			0.174	0.16		0.174	-0.759451
Shredded Tires	Thakur and Kaushik (2016)	https://www.ijirset.com/upload/2016/february/114_30_ASSESSMENT_NEW.pdf	Tire shreds			Column test	92						100																30.48	729.659	67128.6			0.101	0.33		0.101	-0.995679
Shredded Tires	Thakur and Kaushik (2016)	https://www.ijirset.com/upload/2016/february/114_30_ASSESSMENT_NEW.pdf	Tire shreds			Column test	92						100																30.48	729.659	67128.6			0.076	0.5		0.076	-1.11919
Shredded Tires	Thakur et al. (2016)	Thakur D, Kaushik MK, Kumar A, Bansal A (2016) Estimation of service life for tire derived aggregate drainage layer of leachate collection system. Electronic Journal of Geotechnical Engineering 21: 3453-3473.	Tire derived aggregates			Column test	92			0.486	1.15					no					0.52								30.48	729.659	67128.6			0.47			0.47	-0.327902
Shredded Tires	Thakur et al. (2016)	Thakur D, Kaushik MK, Kumar A, Bansal A (2016) Estimation of service life for tire derived aggregate drainage layer of leachate collection system. Electronic Journal of Geotechnical Engineering 21: 3453-3473.	Tire derived aggregates			Column test	92			0.486	1.15					no					0.52								30.48	729.659	67128.6			0.26			0.26	-0.585027
Shredded Tires	Thakur et al. (2016)	Thakur D, Kaushik MK, Kumar A, Bansal A (2016) Estimation of service life for tire derived aggregate drainage layer of leachate collection system. Electronic Journal of Geotechnical Engineering 21: 3453-3473.	Tire derived aggregates			Column test	92			0.486	1.15					no					0.52								30.48	729.659	67128.6			0.21			0.21	-0.677781
Natural Gravel	Thakur et al. (2016)	Thakur D, Kaushik MK, Kumar A, Bansal A (2016) Estimation of service life for tire derived aggregate drainage layer of leachate collection system. Electronic Journal of Geotechnical Engineering 21: 3453-3473.	Tire derived aggregates			Column test	92			1.52	2.7					no					0.27								30.48	729.659	67128.6			2.9			2.9	0.462398
Natural Gravel	Thakur et al. (2016)	Thakur D, Kaushik MK, Kumar A, Bansal A (2016) Estimation of service life for tire derived aggregate drainage layer of leachate collection system. Electronic Journal of Geotechnical Engineering 21: 3453-3473.	Tire derived aggregates			Column test	92			1.52	2.7					no					0.27								30.48	729.659	67128.6			2.6			2.6	0.414973
Natural Gravel	Thakur et al. (2016)	Thakur D, Kaushik MK, Kumar A, Bansal A (2016) Estimation of service life for tire derived aggregate drainage layer of leachate collection system. Electronic Journal of Geotechnical Engineering 21: 3453-3473.	Tire derived aggregates			Column test	92			1.52	2.7					no					0.27								30.48	729.659	67128.6			2.43			2.43	0.385606
Crushed Rock	Ulinder et al. (2023)	vattenbokhandeln.svensktvatten.se/wp-content/uploads/2023/06/svu-rapport-2023-02.pdf	Crushed Rock (Sörfjärden)			Full-scale	100						2.58		22.7	yes														0	0		3333.33	3.5e-05			3.5e-05	-4.45593
Natural Gravel	Ulinder et al. (2023)	vattenbokhandeln.svensktvatten.se/wp-content/uploads/2023/06/svu-rapport-2023-02.pdf	sand (sörfjärden)			Full-scale	100						1.6		7.82	yes														0	0		3333.33	2.5e-05			2.5e-05	-4.60206
Crushed Rock	Zhang et al. (2022)	https://doi.org/10.1007/978-981-19-1704-2_11	Black volcanic rock			Column test	60						3																9	63.6173	3817.04			0.00488			0.00488
Crushed Rock	Zhang et al. (2022)	https://doi.org/10.1007/978-981-19-1704-2_11	Red sandy soil			Column test	60						3																9	63.6173	3817.04			0.000278			0.000278
Crushed Rock	Zhang et al. (2022)	https://doi.org/10.1007/978-981-19-1704-2_11	Red volcanic rock			Column test	60																						9	63.6173	3817.04			0.00394			0.00394

## Sheet: Table S2 Removal efficiency
Kategori	Reference	DOI	Filtermaterial 1	Filtermaterial 2	Filtermaterial 3	test type	Depth material 1 (cm)	Sorbent 1 mass (g)	Porosity material 1	Material 1 bulk density (g/cm3)	Particle density (g/cm3)	d10 - 1 (mm)	d50 - 1 (mm)	d60	d50-d10	d60-d50	Uniformity material 1	Full PSD available	Depth material 2 (cm)	Sorbent 2 mass (g)	d50 - 2 (mm)	Uniformity material 2	Porosity material 2	Material 2 bulk density (g/cm3)	Particle density 2 (g/cm3)	Depth material 3 (cm)	Material 3 mass (g)	d50 - 3 (mm)	Lenght filterbox (cm)	Width filterbox(cm)	Wet surface filterbox (cm2)	Volume filterbox (cm3)	Hydraulic load (m3/m2/day	Flow (L/h)	Hydraulic conductivity (m/s)	type of water	pH	Operation time (days)	Förorening	SMILES	Klassificering (PMB)	Group	Input concentration (ug/L)	Alt. Concentration units	Output concentration (ug/L)	Ct available	Log Kow	Reported removal efficiency	comment
Biokol	Agbanobi (1999)	https://doi.org/10.2134/jeq1999.00472425002800030039x	Granulated wood charcoal	Granulated wood charcoal		Column test	76.2	na	na	na	na	0.725	1.45		0.725		2	no	30.48	na	3.145	2	na	na	na					10.16	81.0732	8648.89		1.9944	0.000666667	Raw water from the Houston Bayou		0.416667	Bacteria	#N/A	#N/A	#REF!	20000	CFU/100 mL	230	No
Biokol	Agbanobi (1999)	https://doi.org/10.2134/jeq1999.00472425002800030039x	Granulated wood charcoal	Granulated wood charcoal		Column test	76.2	na	na	na	na	0.725	1.45		0.725		2	no	30.48	na	3.145	2	na	na	na					10.16	81.0732	8648.89		9.87472	0.000666667	Raw water from the Houston Bayou		0.416667	Bacteria	#N/A	#N/A	#REF!	27000	CFU/100 mL	1200	No
Biokol	Agbanobi (1999)	https://doi.org/10.2134/jeq1999.00472425002800030039x	Granulated wood charcoal	Granulated wood charcoal		Column test	76.2	na	na	na	na	0.725	1.45		0.725		2	no	30.48	na	3.145	2	na	na	na					10.16	81.0732	8648.89		19.944	0.000666667	Raw water from the Houston Bayou		0.416667	Bacteria	#N/A	#N/A	#REF!	30000	CFU/100 mL	1750	No
Naturgrus	Agbanobi (1999)	https://doi.org/10.2134/jeq1999.00472425002800030039x	Sand	Gravel		Column test	76.2	na	na	na	na	0.195455	0.43		0.234545		2.2	no	30.48	na	4.5		na	na	na					10.16	81.0732	8648.89		1.9944	6.66667e-05	Raw water from the Houston Bayou		0.416667	Bacteria	#N/A	#N/A	#REF!	20000	CFU/100 mL	350	No
Naturgrus	Agbanobi (1999)	https://doi.org/10.2134/jeq1999.00472425002800030039x	Sand	Gravel		Column test	76.2	na	na	na	na	0.195455	0.43		0.234545		2.2	no	30.48	na	4.5		na	na	na					10.16	81.0732	8648.89		9.87472	6.66667e-05	Raw water from the Houston Bayou		0.416667	Bacteria	#N/A	#N/A	#REF!	27000	CFU/100 mL	1850	No
Betongkross	Ahsan et al. (2001)	https://doi.org/10.1016/s0043-1354(01)00047-1	Refuse concrete	waste paper		Column test	na	2.5		na	na	na	0.144915				na	no	na	1	na	na	na	na	na					na	na	50	na	0.0198		wastewater	na	0.0229167	Phosphate	#N/A	#N/A	#REF!			na	No		0.541667
Betongkross	Ahsan et al. (2001)	https://doi.org/10.1016/s0043-1354(01)00047-1	Refuse concrete	waste paper		Column test	na	2.5		na	na	na	0.230085				na	no	na	1	na	na	na	na	na					na	na	50	na	0.0198		wastewater	na	0.0229167	Phosphate	#N/A	#N/A	#REF!			na	No		0.452652
Betongkross	Ahsan et al. (2001)	https://doi.org/10.1016/s0043-1354(01)00047-1	Refuse concrete	waste paper		Column test	na	2.5		na	na	na	0.33178				na	no	na	1	na	na	na	na	na					na	na	50	na	0.0198		wastewater	na	0.0229167	Phosphate	#N/A	#N/A	#REF!			na	No		0.50947
Betongkross	Ahsan et al. (2001)	https://doi.org/10.1016/s0043-1354(01)00047-1	Refuse concrete	waste paper		Column test	na	2.5		na	na	na	0.589831				na	no	na	1	na	na	na	na	na					na	na	50	na	0.0198		wastewater	na	0.0229167	Phosphate	#N/A	#N/A	#REF!			na	No		0.327652
Biokol	Ahsan et al. (2001)	https://doi.org/10.1016/s0043-1354(01)00047-1	Charcoal			Column test	na	5		na	na	na	0.148707				na	no	na		na	na	na	na	na					na	na	50	na	0.0198		wastewater	na	0.0229167	Phosphate	#N/A	#N/A	#REF!			na	No		0.165385
Biokol	Ahsan et al. (2001)	https://doi.org/10.1016/s0043-1354(01)00047-1	Charcoal			Column test	na	5		na	na	na	0.232759				na	no	na		na	na	na	na	na					na	na	50	na	0.0198		wastewater	na	0.0229167	Phosphate	#N/A	#N/A	#REF!			na	No		0.109615
Biokol	Ahsan et al. (2001)	https://doi.org/10.1016/s0043-1354(01)00047-1	Charcoal			Column test	na	5		na	na	na	0.336207				na	no	na		na	na	na	na	na					na	na	50	na	0.0198		wastewater	na	0.0229167	Phosphate	#N/A	#N/A	#REF!			na	No		0.148077
Biokol	Ahsan et al. (2001)	https://doi.org/10.1016/s0043-1354(01)00047-1	Charcoal			Column test	na	5		na	na	na	0.602586				na	no	na		na	na	na	na	na					na	na	50	na	0.0198		wastewater	na	0.0229167	Phosphate	#N/A	#N/A	#REF!			na	No		0.113462
Biokol	Ahsan et al. (2001)	https://doi.org/10.1016/s0043-1354(01)00047-1	Charcoal with biofilm			Column test	na	5		na	na	na	0.15				na	no	na		na	na	na	na	na					na	na	50	na	0.0198		wastewater	na	0.0229167	Phosphate	#N/A	#N/A	#REF!			na	No		0.359615
Biokol	Ahsan et al. (2001)	https://doi.org/10.1016/s0043-1354(01)00047-1	Charcoal with biofilm			Column test	na	5		na	na	na	0.228879				na	no	na		na	na	na	na	na					na	na	50	na	0.0198		wastewater	na	0.0229167	Phosphate	#N/A	#N/A	#REF!			na	No		0.655769
Biokol	Ahsan et al. (2001)	https://doi.org/10.1016/s0043-1354(01)00047-1	Charcoal with biofilm			Column test	na	5		na	na	na	0.336207				na	no	na		na	na	na	na	na					na	na	50	na	0.0198		wastewater	na	0.0229167	Phosphate	#N/A	#N/A	#REF!			na	No		0.617308
Biokol	Ahsan et al. (2001)	https://doi.org/10.1016/s0043-1354(01)00047-1	Charcoal with biofilm			Column test	na	5		na	na	na	0.594828				na	no	na		na	na	na	na	na					na	na	50	na	0.0198		wastewater	na	0.0229167	Phosphate	#N/A	#N/A	#REF!			na	No		0.513462
Betongkross	Ahsan et al. (2001)	https://doi.org/10.1016/s0043-1354(01)00047-1	Refuse concrete	waste paper		Column test	na	2.5		na	na	na	0.144915				na	no	na	1	na	na	na	na	na					na	na	50	na	0.0198		wastewater	na	0.0229167	Ammonium	#N/A	#N/A	#REF!			na	No		0
Betongkross	Ahsan et al. (2001)	https://doi.org/10.1016/s0043-1354(01)00047-1	Refuse concrete	waste paper		Column test	na	2.5		na	na	na	0.230085				na	no	na	1	na	na	na	na	na					na	na	50	na	0.0198		wastewater	na	0.0229167	Ammonium	#N/A	#N/A	#REF!			na	No		0
Betongkross	Ahsan et al. (2001)	https://doi.org/10.1016/s0043-1354(01)00047-1	Refuse concrete	waste paper		Column test	na	2.5		na	na	na	0.33178				na	no	na	1	na	na	na	na	na					na	na	50	na	0.0198		wastewater	na	0.0229167	Ammonium	#N/A	#N/A	#REF!			na	No		0
Betongkross	Ahsan et al. (2001)	https://doi.org/10.1016/s0043-1354(01)00047-1	Refuse concrete	waste paper		Column test	na	2.5		na	na	na	0.589831				na	no	na	1	na	na	na	na	na					na	na	50	na	0.0198		wastewater	na	0.0229167	Ammonium	#N/A	#N/A	#REF!			na	No		0
Biokol	Ahsan et al. (2001)	https://doi.org/10.1016/s0043-1354(01)00047-1	Charcoal			Column test	na	5		na	na	na	0.148707				na	no	na		na	na	na	na	na					na	na	50	na	0.0198		wastewater	na	0.0229167	Ammonium	#N/A	#N/A	#REF!			na	No		0.34153
Biokol	Ahsan et al. (2001)	https://doi.org/10.1016/s0043-1354(01)00047-1	Charcoal			Column test	na	5		na	na	na	0.232759				na	no	na		na	na	na	na	na					na	na	50	na	0.0198		wastewater	na	0.0229167	Ammonium	#N/A	#N/A	#REF!			na	No		0.620219
Biokol	Ahsan et al. (2001)	https://doi.org/10.1016/s0043-1354(01)00047-1	Charcoal			Column test	na	5		na	na	na	0.336207				na	no	na		na	na	na	na	na					na	na	50	na	0.0198		wastewater	na	0.0229167	Ammonium	#N/A	#N/A	#REF!			na	No		0.34153
Biokol	Ahsan et al. (2001)	https://doi.org/10.1016/s0043-1354(01)00047-1	Charcoal			Column test	na	5		na	na	na	0.602586				na	no	na		na	na	na	na	na					na	na	50	na	0.0198		wastewater	na	0.0229167	Ammonium	#N/A	#N/A	#REF!			na	No		0.079235
Biokol	Ahsan et al. (2001)	https://doi.org/10.1016/s0043-1354(01)00047-1	Charcoal with biofilm			Column test	na	5		na	na	na	0.15				na	no	na		na	na	na	na	na					na	na	50	na	0.0198		wastewater	na	0.0229167	Ammonium	#N/A	#N/A	#REF!			na	No		0.754098
Biokol	Ahsan et al. (2001)	https://doi.org/10.1016/s0043-1354(01)00047-1	Charcoal with biofilm			Column test	na	5		na	na	na	0.228879				na	no	na		na	na	na	na	na					na	na	50	na	0.0198		wastewater	na	0.0229167	Ammonium	#N/A	#N/A	#REF!			na	No		0.65847
Biokol	Ahsan et al. (2001)	https://doi.org/10.1016/s0043-1354(01)00047-1	Charcoal with biofilm			Column test	na	5		na	na	na	0.336207				na	no	na		na	na	na	na	na					na	na	50	na	0.0198		wastewater	na	0.0229167	Ammonium	#N/A	#N/A	#REF!			na	No		0.718579
Biokol	Ahsan et al. (2001)	https://doi.org/10.1016/s0043-1354(01)00047-1	Charcoal with biofilm			Column test	na	5		na	na	na	0.594828				na	no	na		na	na	na	na	na					na	na	50	na	0.0198		wastewater	na	0.0229167	Ammonium	#N/A	#N/A	#REF!			na	No		0.650273
Betongkross	Ahsan et al. (2001)	https://doi.org/10.1016/s0043-1354(01)00047-1	Refuse concrete	waste paper		Column test	na	2.5		na	na	na	0.144915				na	no	na	1	na	na	na	na	na					na	na	50	na	0.0198		wastewater	na	0.0229167	COD	#N/A	#N/A	#REF!			na	No		0.11
Betongkross	Ahsan et al. (2001)	https://doi.org/10.1016/s0043-1354(01)00047-1	Refuse concrete	waste paper		Column test	na	2.5		na	na	na	0.230085				na	no	na	1	na	na	na	na	na					na	na	50	na	0.0198		wastewater	na	0.0229167	COD	#N/A	#N/A	#REF!			na	No		0.11
Betongkross	Ahsan et al. (2001)	https://doi.org/10.1016/s0043-1354(01)00047-1	Refuse concrete	waste paper		Column test	na	2.5		na	na	na	0.33178				na	no	na	1	na	na	na	na	na					na	na	50	na	0.0198		wastewater	na	0.0229167	COD	#N/A	#N/A	#REF!			na	No		0.11
Betongkross	Ahsan et al. (2001)	https://doi.org/10.1016/s0043-1354(01)00047-1	Refuse concrete	waste paper		Column test	na	2.5		na	na	na	0.589831				na	no	na	1	na	na	na	na	na					na	na	50	na	0.0198		wastewater	na	0.0229167	COD	#N/A	#N/A	#REF!			na	No		0.11
Biokol	Ahsan et al. (2001)	https://doi.org/10.1016/s0043-1354(01)00047-1	Charcoal			Column test	na	5		na	na	na	0.148707				na	no	na		na	na	na	na	na					na	na	50	na	0.0198		wastewater	na	0.0229167	COD	#N/A	#N/A	#REF!			na	No		0.875706
Biokol	Ahsan et al. (2001)	https://doi.org/10.1016/s0043-1354(01)00047-1	Charcoal			Column test	na	5		na	na	na	0.232759				na	no	na		na	na	na	na	na					na	na	50	na	0.0198		wastewater	na	0.0229167	COD	#N/A	#N/A	#REF!			na	No		0.858757
Biokol	Ahsan et al. (2001)	https://doi.org/10.1016/s0043-1354(01)00047-1	Charcoal			Column test	na	5		na	na	na	0.336207				na	no	na		na	na	na	na	na					na	na	50	na	0.0198		wastewater	na	0.0229167	COD	#N/A	#N/A	#REF!			na	No		0.847458
Biokol	Ahsan et al. (2001)	https://doi.org/10.1016/s0043-1354(01)00047-1	Charcoal			Column test	na	5		na	na	na	0.602586				na	no	na		na	na	na	na	na					na	na	50	na	0.0198		wastewater	na	0.0229167	COD	#N/A	#N/A	#REF!			na	No		0.878531
Biokol	Ahsan et al. (2001)	https://doi.org/10.1016/s0043-1354(01)00047-1	Charcoal with biofilm			Column test	na	5		na	na	na	0.15				na	no	na		na	na	na	na	na					na	na	50	na	0.0198		wastewater	na	0.0229167	COD	#N/A	#N/A	#REF!			na	No		0.680791
Biokol	Ahsan et al. (2001)	https://doi.org/10.1016/s0043-1354(01)00047-1	Charcoal with biofilm			Column test	na	5		na	na	na	0.228879				na	no	na		na	na	na	na	na					na	na	50	na	0.0198		wastewater	na	0.0229167	COD	#N/A	#N/A	#REF!			na	No		0.70904
Biokol	Ahsan et al. (2001)	https://doi.org/10.1016/s0043-1354(01)00047-1	Charcoal with biofilm			Column test	na	5		na	na	na	0.336207				na	no	na		na	na	na	na	na					na	na	50	na	0.0198		wastewater	na	0.0229167	COD	#N/A	#N/A	#REF!			na	No		0.700565
Biokol	Ahsan et al. (2001)	https://doi.org/10.1016/s0043-1354(01)00047-1	Charcoal with biofilm			Column test	na	5		na	na	na	0.594828				na	no	na		na	na	na	na	na					na	na	50	na	0.0198		wastewater	na	0.0229167	COD	#N/A	#N/A	#REF!			na	No		0.610169
Däckklipp	Apilagrupp	https://www.rengaskierratys.com/files/76/Tiivistelma_8_2015_ELT_rubber_material_as_biofilter_media_Final.pdf	Tire shreds			Pilot plant																														wastewater	8		BOD	#N/A	#N/A	#REF!	420000		3000
Däckklipp	Apilagrupp	https://www.rengaskierratys.com/files/76/Tiivistelma_8_2015_ELT_rubber_material_as_biofilter_media_Final.pdf	Tire shreds			Pilot plant																														wastewater	7.9		BOD	#N/A	#N/A	#REF!	610000		1500
Däckklipp	Apilagrupp	https://www.rengaskierratys.com/files/76/Tiivistelma_8_2015_ELT_rubber_material_as_biofilter_media_Final.pdf	Tire shreds			Pilot plant																														wastewater	7.5		BOD	#N/A	#N/A	#REF!	210000		7000
Däckklipp	Apilagrupp	https://www.rengaskierratys.com/files/76/Tiivistelma_8_2015_ELT_rubber_material_as_biofilter_media_Final.pdf	Tire shreds			Pilot plant																														wastewater	7.4		BOD	#N/A	#N/A	#REF!	530000		24000
Däckklipp	Apilagrupp	https://www.rengaskierratys.com/files/76/Tiivistelma_8_2015_ELT_rubber_material_as_biofilter_media_Final.pdf	Tire shreds			Pilot plant																														wastewater	7.4		BOD	#N/A	#N/A	#REF!	220000		1500
Däckklipp	Apilagrupp	https://www.rengaskierratys.com/files/76/Tiivistelma_8_2015_ELT_rubber_material_as_biofilter_media_Final.pdf	Tire shreds			Pilot plant																														wastewater	8.2		BOD	#N/A	#N/A	#REF!	500000		38000
Däckklipp	Apilagrupp	https://www.rengaskierratys.com/files/76/Tiivistelma_8_2015_ELT_rubber_material_as_biofilter_media_Final.pdf	Tire shreds			Pilot plant																														wastewater	8		COD	#N/A	#N/A	#REF!	740000		24000
Däckklipp	Apilagrupp	https://www.rengaskierratys.com/files/76/Tiivistelma_8_2015_ELT_rubber_material_as_biofilter_media_Final.pdf	Tire shreds			Pilot plant																														wastewater	7.9		COD	#N/A	#N/A	#REF!	610000		15000
Däckklipp	Apilagrupp	https://www.rengaskierratys.com/files/76/Tiivistelma_8_2015_ELT_rubber_material_as_biofilter_media_Final.pdf	Tire shreds			Pilot plant																														wastewater	7.5		COD	#N/A	#N/A	#REF!	360000		38000
Däckklipp	Apilagrupp	https://www.rengaskierratys.com/files/76/Tiivistelma_8_2015_ELT_rubber_material_as_biofilter_media_Final.pdf	Tire shreds			Pilot plant																														wastewater	7.4		COD	#N/A	#N/A	#REF!	930000		100000
Däckklipp	Apilagrupp	https://www.rengaskierratys.com/files/76/Tiivistelma_8_2015_ELT_rubber_material_as_biofilter_media_Final.pdf	Tire shreds			Pilot plant																														wastewater	7.4		COD	#N/A	#N/A	#REF!	610000		16000
Däckklipp	Apilagrupp	https://www.rengaskierratys.com/files/76/Tiivistelma_8_2015_ELT_rubber_material_as_biofilter_media_Final.pdf	Tire shreds			Pilot plant																														wastewater	8.2		COD	#N/A	#N/A	#REF!	910000		110000
Däckklipp	Apilagrupp	https://www.rengaskierratys.com/files/76/Tiivistelma_8_2015_ELT_rubber_material_as_biofilter_media_Final.pdf	Tire shreds			Pilot plant																														wastewater	8		Total nitrogen	#N/A	#N/A	#REF!	150000		18000
Däckklipp	Apilagrupp	https://www.rengaskierratys.com/files/76/Tiivistelma_8_2015_ELT_rubber_material_as_biofilter_media_Final.pdf	Tire shreds			Pilot plant																														wastewater	7.9		Total nitrogen	#N/A	#N/A	#REF!	145000		16000
Däckklipp	Apilagrupp	https://www.rengaskierratys.com/files/76/Tiivistelma_8_2015_ELT_rubber_material_as_biofilter_media_Final.pdf	Tire shreds			Pilot plant																														wastewater	7.5		Total nitrogen	#N/A	#N/A	#REF!	93000		31000
Däckklipp	Apilagrupp	https://www.rengaskierratys.com/files/76/Tiivistelma_8_2015_ELT_rubber_material_as_biofilter_media_Final.pdf	Tire shreds			Pilot plant																														wastewater	7.4		Total nitrogen	#N/A	#N/A	#REF!	140000		50000
Däckklipp	Apilagrupp	https://www.rengaskierratys.com/files/76/Tiivistelma_8_2015_ELT_rubber_material_as_biofilter_media_Final.pdf	Tire shreds			Pilot plant																														wastewater	7.4		Total nitrogen	#N/A	#N/A	#REF!	240000		8800
Däckklipp	Apilagrupp	https://www.rengaskierratys.com/files/76/Tiivistelma_8_2015_ELT_rubber_material_as_biofilter_media_Final.pdf	Tire shreds			Pilot plant																														wastewater	8.2		Total nitrogen	#N/A	#N/A	#REF!	228000		52000
Däckklipp	Apilagrupp	https://www.rengaskierratys.com/files/76/Tiivistelma_8_2015_ELT_rubber_material_as_biofilter_media_Final.pdf	Tire shreds			Pilot plant																														wastewater	8		Total Phosphorus	#N/A	#N/A	#REF!	26000		2800
Däckklipp	Apilagrupp	https://www.rengaskierratys.com/files/76/Tiivistelma_8_2015_ELT_rubber_material_as_biofilter_media_Final.pdf	Tire shreds			Pilot plant																														wastewater	7.9		Total Phosphorus	#N/A	#N/A	#REF!	27000		1600
Däckklipp	Apilagrupp	https://www.rengaskierratys.com/files/76/Tiivistelma_8_2015_ELT_rubber_material_as_biofilter_media_Final.pdf	Tire shreds			Pilot plant																														wastewater	7.5		Total Phosphorus	#N/A	#N/A	#REF!	15000		3400
Däckklipp	Apilagrupp	https://www.rengaskierratys.com/files/76/Tiivistelma_8_2015_ELT_rubber_material_as_biofilter_media_Final.pdf	Tire shreds			Pilot plant																														wastewater	7.4		Total Phosphorus	#N/A	#N/A	#REF!	33000		7800
Däckklipp	Apilagrupp	https://www.rengaskierratys.com/files/76/Tiivistelma_8_2015_ELT_rubber_material_as_biofilter_media_Final.pdf	Tire shreds			Pilot plant																														wastewater	7.4		Total Phosphorus	#N/A	#N/A	#REF!	41000		200
Däckklipp	Apilagrupp	https://www.rengaskierratys.com/files/76/Tiivistelma_8_2015_ELT_rubber_material_as_biofilter_media_Final.pdf	Tire shreds			Pilot plant																														wastewater	8.2		Total Phosphorus	#N/A	#N/A	#REF!	25000		5000
Betongkross	Bao et al. (2020)	https://doi.org/10.1080/09593330.2019.1595742	autoclaved aerated concrete particles			Column test	150	na	0.8921	0.53	na	na	7				na	no												6	28.2743	4241.15	na	0.022521		synthetic wastewater	6.7	100	Total nitrogen	#N/A	#N/A	#REF!	9630		10000	Yes		0.6	Flow rate estimated from hydraulic retention time
Betongkross	Bao et al. (2020)	https://doi.org/10.1080/09593330.2019.1595742	autoclaved aerated concrete particles			Column test	150	na	0.8921	0.54	na	na	7				na	no												6	28.2743	4241.15	na	0.022521		synthetic wastewater	6.7	100	Phosphorus	#N/A	#N/A	#REF!	950		950	Yes		0.04	Flow rate estimated from hydraulic retention time
Betongkross	Bao et al. (2020)	https://doi.org/10.1080/09593330.2019.1595742	autoclaved aerated concrete particles			Column test	150	na	0.8921	0.55	na	na	7				na	no												6	28.2743	4241.15	na	0.022521		synthetic wastewater	6.7	100	TOC	#N/A	#N/A	#REF!	25810		11000	Yes		0.6	Flow rate estimated from hydraulic retention time
Betongkross	Bao et al. (2020)	https://doi.org/10.1080/09593330.2019.1595742	autoclaved aerated concrete particles			Column test	150	na	0.8921	0.56	na	na	7				na	no												6	28.2743	4241.15	na	0.022521		synthetic wastewater	6.7	100	NH3-N	#N/A	#N/A	#REF!	10000		1000	Yes		0.9	Flow rate estimated from hydraulic retention time
Betongkross	Bao et al. (2020)	https://doi.org/10.1080/09593330.2019.1595742	autoclaved aerated concrete particles			Column test	150	na	0.8921	0.57	na	na	7				na	no												6	28.2743	4241.15	na	0.022521		synthetic wastewater	6.7	100	Total nitrogen	#N/A	#N/A	#REF!	9630		10000	Yes		0.6	Flow rate estimated from hydraulic retention time
Betongkross	Bao et al. (2020)	https://doi.org/10.1080/09593330.2019.1595742	autoclaved aerated concrete particles			Column test	150	na	0.8921	0.58	na	na	7				na	no												6	28.2743	4241.15	na	0.022521		synthetic wastewater	6.7	100	Phosphorus	#N/A	#N/A	#REF!	950		950	Yes		0.04	Flow rate estimated from hydraulic retention time
Betongkross	Bao et al. (2020)	https://doi.org/10.1080/09593330.2019.1595742	autoclaved aerated concrete particles			Column test	150	na	0.8921	0.59	na	na	7				na	no												6	28.2743	4241.15	na	0.022521		synthetic wastewater	6.7	100	TOC	#N/A	#N/A	#REF!	25810		11000	Yes		0.6	Flow rate estimated from hydraulic retention time
Betongkross	Bao et al. (2020)	https://doi.org/10.1080/09593330.2019.1595742	autoclaved aerated concrete particles			Column test	150	na	0.8921	0.6	na	na	7				na	no												6	28.2743	4241.15	na	0.022521		synthetic wastewater	6.7	100	NH3-N	#N/A	#N/A	#REF!	10000		1000	Yes		0.9	Flow rate estimated from hydraulic retention time
Naturgrus	Blum et al. (2019)	https://doi.org/10.1016/j.jhazmat.2018.08.009	Sand			OSSF	50	107100	0.45	1.7		0.3	12.65		12.35		na	no											1.5	0.5	0.75	37.5		1.25		wastewater		455	2-(methylthio)benzothiazole	CSC1=NC2=CC=CC=C2S1	#REF!	#REF!	0.14		0		3.22	1	angiven kornstorlek sand:0,3-2,5 mm
Biokol	Blum et al. (2019)	https://doi.org/10.1016/j.jhazmat.2018.08.009	Sand	Biochar		OSSF	30	107100	0.45	1.7		0.3	12.65		12.35		na	no	20	32400	10.25	na	0.5				0.54		1.5	0.5	0.75	37.5		1.25		wastewater		455	2-(methylthio)benzothiazole	CSC1=NC2=CC=CC=C2S1	#REF!	#REF!	0.14		0		3.22	1	angiven kornstorlek sand:0,3-2,5 mm; biokol; 0,5-20 mm
Biokol	Blum et al. (2019)	https://doi.org/10.1016/j.jhazmat.2018.08.009	Gas concrete	Biochar		OSSF	30	63800	0.6	0.66		10	45		35		na	no	20	32400	10.25	na	0.5				0.54		1.5	0.5	0.75	37.5		1.25		wastewater		455	2-(methylthio)benzothiazole	CSC1=NC2=CC=CC=C2S1	#REF!	#REF!	0.14		0.092		3.22	0.33	angiven kornstorlek gas concrete: 10-80 mm; biokol; 0,5-20 mm
Naturgrus	Blum et al. (2019)	https://doi.org/10.1016/j.jhazmat.2018.08.009	Sand			OSSF	50	107100	0.45	1.7		0.3	12.65		12.35		na	no											1.5	0.5	0.75	37.5		1.25		wastewater		455	2,4,7,9-tetramethyl-5-decyn-4,7-diol	CC(C)CC(C)(C#CC(C)(CC(C)C)O)O	#REF!	#REF!	1.6		1.2		3.61	0.24	angiven kornstorlek sand:0,3-2,5 mm
Biokol	Blum et al. (2019)	https://doi.org/10.1016/j.jhazmat.2018.08.009	Sand	Biochar		OSSF	30	107100	0.45	1.7		0.3	12.65		12.35		na	no	20	32400	10.25	na	0.5				0.54		1.5	0.5	0.75	37.5		1.25		wastewater		455	2,4,7,9-tetramethyl-5-decyn-4,7-diol	CC(C)CC(C)(C#CC(C)(CC(C)C)O)O	#REF!	#REF!	1.6		1.1		3.61	0.33	angiven kornstorlek sand:0,3-2,5 mm; biokol; 0,5-20 mm
Biokol	Blum et al. (2019)	https://doi.org/10.1016/j.jhazmat.2018.08.009	Gas concrete	Biochar		OSSF	30	63800	0.6	0.66		10	45		35		na	no	20	32400	10.25	na	0.5				0.54		1.5	0.5	0.75	37.5		1.25		wastewater		455	2,4,7,9-tetramethyl-5-decyn-4,7-diol	CC(C)CC(C)(C#CC(C)(CC(C)C)O)O	#REF!	#REF!	1.6		0.98		3.61	0.4	angiven kornstorlek gas concrete: 10-80 mm; biokol; 0,5-20 mm
Naturgrus	Blum et al. (2019)	https://doi.org/10.1016/j.jhazmat.2018.08.009	Sand			OSSF	50	107100	0.45	1.7		0.3	12.65		12.35		na	no											1.5	0.5	0.75	37.5		1.25		wastewater		455	6-phenyldodecane	CCCCCCC(CCCCC)C1=CC=CC=C1	#REF!	#REF!	1.2		0		7.87	1	angiven kornstorlek sand:0,3-2,5 mm
Biokol	Blum et al. (2019)	https://doi.org/10.1016/j.jhazmat.2018.08.009	Sand	Biochar		OSSF	30	107100	0.45	1.7		0.3	12.65		12.35		na	no	20	32400	10.25	na	0.5				0.54		1.5	0.5	0.75	37.5		1.25		wastewater		455	6-phenyldodecane	CCCCCCC(CCCCC)C1=CC=CC=C1	#REF!	#REF!	1.2		0		7.87	1	angiven kornstorlek sand:0,3-2,5 mm; biokol; 0,5-20 mm
Biokol	Blum et al. (2019)	https://doi.org/10.1016/j.jhazmat.2018.08.009	Gas concrete	Biochar		OSSF	30	63800	0.6	0.66		10	45		35		na	no	20	32400	10.25	na	0.5				0.54		1.5	0.5	0.75	37.5		1.25		wastewater		455	6-phenyldodecane	CCCCCCC(CCCCC)C1=CC=CC=C1	#REF!	#REF!	1.2		0.24		7.87	0.79	angiven kornstorlek gas concrete: 10-80 mm; biokol; 0,5-20 mm
Naturgrus	Blum et al. (2019)	https://doi.org/10.1016/j.jhazmat.2018.08.009	Sand			OSSF	50	107100	0.45	1.7		0.3	12.65		12.35		na	no											1.5	0.5	0.75	37.5		1.25		wastewater		455	Benzophenone	C1=CC=C(C=C1)C(=O)C2=CC=CC=C2	#REF!	#REF!	0.2		0.035		3.15	0.82	angiven kornstorlek sand:0,3-2,5 mm
Biokol	Blum et al. (2019)	https://doi.org/10.1016/j.jhazmat.2018.08.009	Sand	Biochar		OSSF	30	107100	0.45	1.7		0.3	12.65		12.35		na	no	20	32400	10.25	na	0.5				0.54		1.5	0.5	0.75	37.5		1.25		wastewater		455	Benzophenone	C1=CC=C(C=C1)C(=O)C2=CC=CC=C2	#REF!	#REF!	0.2		0		3.15	1	angiven kornstorlek sand:0,3-2,5 mm; biokol; 0,5-20 mm
Biokol	Blum et al. (2019)	https://doi.org/10.1016/j.jhazmat.2018.08.009	Gas concrete	Biochar		OSSF	30	63800	0.6	0.66		10	45		35		na	no	20	32400	10.25	na	0.5				0.54		1.5	0.5	0.75	37.5		1.25		wastewater		455	Benzophenone	C1=CC=C(C=C1)C(=O)C2=CC=CC=C2	#REF!	#REF!	0.2		0.065		3.15	0.67	angiven kornstorlek gas concrete: 10-80 mm; biokol; 0,5-20 mm
Naturgrus	Blum et al. (2019)	https://doi.org/10.1016/j.jhazmat.2018.08.009	Sand			OSSF	50	107100	0.45	1.7		0.3	12.65		12.35		na	no											1.5	0.5	0.75	37.5		1.25		wastewater		455	Galaxolide	CC1COCC2=CC3=C(C=C12)C(C(C3(C)C)C)(C)C	#REF!	#REF!	13		0.67		5.43	0.95	angiven kornstorlek sand:0,3-2,5 mm
Biokol	Blum et al. (2019)	https://doi.org/10.1016/j.jhazmat.2018.08.009	Sand	Biochar		OSSF	30	107100	0.45	1.7		0.3	12.65		12.35		na	no	20	32400	10.25	na	0.5				0.54		1.5	0.5	0.75	37.5		1.25		wastewater		455	Galaxolide	CC1COCC2=CC3=C(C=C12)C(C(C3(C)C)C)(C)C	#REF!	#REF!	13		0.31		5.43	0.98	angiven kornstorlek sand:0,3-2,5 mm; biokol; 0,5-20 mm
Biokol	Blum et al. (2019)	https://doi.org/10.1016/j.jhazmat.2018.08.009	Gas concrete	Biochar		OSSF	30	63800	0.6	0.66		10	45		35		na	no	20	32400	10.25	na	0.5				0.54		1.5	0.5	0.75	37.5		1.25		wastewater		455	Galaxolide	CC1COCC2=CC3=C(C=C12)C(C(C3(C)C)C)(C)C	#REF!	#REF!	13		3.3		5.43	0.75	angiven kornstorlek gas concrete: 10-80 mm; biokol; 0,5-20 mm
Naturgrus	Blum et al. (2019)	https://doi.org/10.1016/j.jhazmat.2018.08.009	Sand			OSSF	50	107100	0.45	1.7		0.3	12.65		12.35		na	no											1.5	0.5	0.75	37.5		1.25		wastewater		455	Octocrylene	CCCCC(CC)COC(=O)C(=C(C1=CC=CC=C1)C2=CC=CC=C2)C#N	#REF!	#REF!	8.1		0		6.88	1	angiven kornstorlek sand:0,3-2,5 mm
Biokol	Blum et al. (2019)	https://doi.org/10.1016/j.jhazmat.2018.08.009	Sand	Biochar		OSSF	30	107100	0.45	1.7		0.3	12.65		12.35		na	no	20	32400	10.25	na	0.5				0.54		1.5	0.5	0.75	37.5		1.25		wastewater		455	Octocrylene	CCCCC(CC)COC(=O)C(=C(C1=CC=CC=C1)C2=CC=CC=C2)C#N	#REF!	#REF!	8.1		0		6.88	1	angiven kornstorlek sand:0,3-2,5 mm; biokol; 0,5-20 mm
Biokol	Blum et al. (2019)	https://doi.org/10.1016/j.jhazmat.2018.08.009	Gas concrete	Biochar		OSSF	30	63800	0.6	0.66		10	45		35		na	no	20	32400	10.25	na	0.5				0.54		1.5	0.5	0.75	37.5		1.25		wastewater		455	Octocrylene	CCCCC(CC)COC(=O)C(=C(C1=CC=CC=C1)C2=CC=CC=C2)C#N	#REF!	#REF!	8.1		1.8		6.88	0.78	angiven kornstorlek gas concrete: 10-80 mm; biokol; 0,5-20 mm
Naturgrus	Blum et al. (2019)	https://doi.org/10.1016/j.jhazmat.2018.08.009	Sand			OSSF	50	107100	0.45	1.7		0.3	12.65		12.35		na	no											1.5	0.5	0.75	37.5		1.25		wastewater		455	Tonalide	CC1CC(C2=C(C1(C)C)C=C(C(=C2)C(=O)C)C)(C)C	#REF!	#REF!	1.1		0		5.8	1	angiven kornstorlek sand:0,3-2,5 mm
Biokol	Blum et al. (2019)	https://doi.org/10.1016/j.jhazmat.2018.08.009	Sand	Biochar		OSSF	30	107100	0.45	1.7		0.3	12.65		12.35		na	no	20	32400	10.25	na	0.5				0.54		1.5	0.5	0.75	37.5		1.25		wastewater		455	Tonalide	CC1CC(C2=C(C1(C)C)C=C(C(=C2)C(=O)C)C)(C)C	#REF!	#REF!	1.1		0		5.8	1	angiven kornstorlek sand:0,3-2,5 mm; biokol; 0,5-20 mm
Biokol	Blum et al. (2019)	https://doi.org/10.1016/j.jhazmat.2018.08.009	Gas concrete	Biochar		OSSF	30	63800	0.6	0.66		10	45		35		na	no	20	32400	10.25	na	0.5				0.54		1.5	0.5	0.75	37.5		1.25		wastewater		455	Tonalide	CC1CC(C2=C(C1(C)C)C=C(C(=C2)C(=O)C)C)(C)C	#REF!	#REF!	1.1		0.25		5.8	0.77	angiven kornstorlek gas concrete: 10-80 mm; biokol; 0,5-20 mm
Naturgrus	Blum et al. (2019)	https://doi.org/10.1016/j.jhazmat.2018.08.009	Sand			OSSF	50	107100	0.45	1.7		0.3	12.65		12.35		na	no											1.5	0.5	0.75	37.5		1.25		wastewater		455	Tributyl phosphate	CCCCOP(=O)(OCCCC)OCCCC	#REF!	#REF!	0.042		0		3.82	1	angiven kornstorlek sand:0,3-2,5 mm
Biokol	Blum et al. (2019)	https://doi.org/10.1016/j.jhazmat.2018.08.009	Sand	Biochar		OSSF	30	107100	0.45	1.7		0.3	12.65		12.35		na	no	20	32400	10.25	na	0.5				0.54		1.5	0.5	0.75	37.5		1.25		wastewater		455	Tributyl phosphate	CCCCOP(=O)(OCCCC)OCCCC	#REF!	#REF!	0.042		0		3.82	1	angiven kornstorlek sand:0,3-2,5 mm; biokol; 0,5-20 mm
Biokol	Blum et al. (2019)	https://doi.org/10.1016/j.jhazmat.2018.08.009	Gas concrete	Biochar		OSSF	30	63800	0.6	0.66		10	45		35		na	no	20	32400	10.25	na	0.5				0.54		1.5	0.5	0.75	37.5		1.25		wastewater		455	Tributyl phosphate	CCCCOP(=O)(OCCCC)OCCCC	#REF!	#REF!	0.042		0.022		3.82	0.48	angiven kornstorlek gas concrete: 10-80 mm; biokol; 0,5-20 mm
Naturgrus	Blum et al. (2019)	https://doi.org/10.1016/j.jhazmat.2018.08.009	Sand			OSSF	50	107100	0.45	1.7		0.3	12.65		12.35		na	no											1.5	0.5	0.75	37.5		1.25		wastewater		455	Tris (1,3-dichloro-2-propyl) phosphate	C(C(CCl)OP(=O)(OC(CCl)CCl)OC(CCl)CCl)Cl	#REF!	#REF!	0.48		0.18		3.65	0.62	angiven kornstorlek sand:0,3-2,5 mm
Biokol	Blum et al. (2019)	https://doi.org/10.1016/j.jhazmat.2018.08.009	Sand	Biochar		OSSF	30	107100	0.45	1.7		0.3	12.65		12.35		na	no	20	32400	10.25	na	0.5				0.54		1.5	0.5	0.75	37.5		1.25		wastewater		455	Tris (1,3-dichloro-2-propyl) phosphate	C(C(CCl)OP(=O)(OC(CCl)CCl)OC(CCl)CCl)Cl	#REF!	#REF!	0.48		0.17		3.65	0.65	angiven kornstorlek sand:0,3-2,5 mm; biokol; 0,5-20 mm
Biokol	Blum et al. (2019)	https://doi.org/10.1016/j.jhazmat.2018.08.009	Gas concrete	Biochar		OSSF	30	63800	0.6	0.66		10	45		35		na	no	20	32400	10.25	na	0.5				0.54		1.5	0.5	0.75	37.5		1.25		wastewater		455	Tris (1,3-dichloro-2-propyl) phosphate	C(C(CCl)OP(=O)(OC(CCl)CCl)OC(CCl)CCl)Cl	#REF!	#REF!	0.48		0.23		3.65	0.52	angiven kornstorlek gas concrete: 10-80 mm; biokol; 0,5-20 mm
Naturgrus	Blum et al. (2019)	https://doi.org/10.1016/j.jhazmat.2018.08.009	Sand			OSSF	50	107100	0.45	1.7		0.3	12.65		12.35		na	no											1.5	0.5	0.75	37.5		1.25		wastewater		455	Tris (1-chloro-2-propyl) phosphate	CC(CCl)OP(=O)(OC(C)CCl)OC(C)CCl	#REF!	#REF!	1.5		0.72		2.89	0.51	angiven kornstorlek sand:0,3-2,5 mm
Biokol	Blum et al. (2019)	https://doi.org/10.1016/j.jhazmat.2018.08.009	Sand	Biochar		OSSF	30	107100	0.45	1.7		0.3	12.65		12.35		na	no	20	32400	10.25	na	0.5				0.54		1.5	0.5	0.75	37.5		1.25		wastewater		455	Tris (1-chloro-2-propyl) phosphate	CC(CCl)OP(=O)(OC(C)CCl)OC(C)CCl	#REF!	#REF!	1.5		0.82		2.89	0.44	angiven kornstorlek sand:0,3-2,5 mm; biokol; 0,5-20 mm
Biokol	Blum et al. (2019)	https://doi.org/10.1016/j.jhazmat.2018.08.009	Gas concrete	Biochar		OSSF	30	63800	0.6	0.66		10	45		35		na	no	20	32400	10.25	na	0.5				0.54		1.5	0.5	0.75	37.5		1.25		wastewater		455	Tris (1-chloro-2-propyl) phosphate	CC(CCl)OP(=O)(OC(C)CCl)OC(C)CCl	#REF!	#REF!	1.5		0.95		2.89	0.35	angiven kornstorlek gas concrete: 10-80 mm; biokol; 0,5-20 mm
Naturgrus	Blum et al. (2019)	https://doi.org/10.1016/j.jhazmat.2018.08.009	Sand			OSSF	50	107100	0.45	1.7		0.3	12.65		12.35		na	no											1.5	0.5	0.75	37.5		1.25		wastewater		455	Tris (2-ethylhexyl) phosphate	CCCCC(CC)COP(=O)(OCC(CC)CCCC)OCC(CC)CCCC	#REF!	#REF!	0.064		0		9.49	1	angiven kornstorlek sand:0,3-2,5 mm
Biokol	Blum et al. (2019)	https://doi.org/10.1016/j.jhazmat.2018.08.009	Sand	Biochar		OSSF	30	107100	0.45	1.7		0.3	12.65		12.35		na	no	20	32400	10.25	na	0.5				0.54		1.5	0.5	0.75	37.5		1.25		wastewater		455	Tris (2-ethylhexyl) phosphate	CCCCC(CC)COP(=O)(OCC(CC)CCCC)OCC(CC)CCCC	#REF!	#REF!	0.064		0		9.49	1	angiven kornstorlek sand:0,3-2,5 mm; biokol; 0,5-20 mm
Biokol	Blum et al. (2019)	https://doi.org/10.1016/j.jhazmat.2018.08.009	Gas concrete	Biochar		OSSF	30	63800	0.6	0.66		10	45		35		na	no	20	32400	10.25	na	0.5				0.54		1.5	0.5	0.75	37.5		1.25		wastewater		455	Tris (2-ethylhexyl) phosphate	CCCCC(CC)COP(=O)(OCC(CC)CCCC)OCC(CC)CCCC	#REF!	#REF!	0.064		0		9.49	1	angiven kornstorlek gas concrete: 10-80 mm; biokol; 0,5-20 mm
Naturgrus	Blum et al. (2019)	https://doi.org/10.1016/j.jhazmat.2018.08.009	Sand			OSSF	50	107100	0.45	1.7		0.3	12.65		12.35		na	no											1.5	0.5	0.75	37.5		1.25		wastewater		455	alpha-tocopheryl acetate	CC1=C(C(=C(C2=C1O[C@](CC2)(C)CCC[C@H](C)CCC[C@H](C)CCCC(C)C)C)OC(=O)C)C	#REF!	#REF!	3.9		0.22		12.26	0.94	angiven kornstorlek sand:0,3-2,5 mm
Biokol	Blum et al. (2019)	https://doi.org/10.1016/j.jhazmat.2018.08.009	Sand	Biochar		OSSF	30	107100	0.45	1.7		0.3	12.65		12.35		na	no	20	32400	10.25	na	0.5				0.54		1.5	0.5	0.75	37.5		1.25		wastewater		455	alpha-tocopheryl acetate	CC1=C(C(=C(C2=C1O[C@](CC2)(C)CCC[C@H](C)CCC[C@H](C)CCCC(C)C)C)OC(=O)C)C	#REF!	#REF!	3.9		0		12.26	1	angiven kornstorlek sand:0,3-2,5 mm; biokol; 0,5-20 mm
Biokol	Blum et al. (2019)	https://doi.org/10.1016/j.jhazmat.2018.08.009	Gas concrete	Biochar		OSSF	30	63800	0.6	0.66		10	45		35		na	no	20	32400	10.25	na	0.5				0.54		1.5	0.5	0.75	37.5		1.25		wastewater		455	alpha-tocopheryl acetate	CC1=C(C(=C(C2=C1O[C@](CC2)(C)CCC[C@H](C)CCC[C@H](C)CCCC(C)C)C)OC(=O)C)C	#REF!	#REF!	3.9		0.86		12.26	0.78	angiven kornstorlek gas concrete: 10-80 mm; biokol; 0,5-20 mm
Restprodukter från skog	Boving et al. (2008)	https://doi.org/10.1080/15421400801918146	Aspen wood (Populus tremula)			Column test	7	2.84	0.715	na	0.4	na	na				na	no													0	0		0.03		Spiked aqueous solution		7	Anthracene	C1=CC=C2C=C3C=CC=CC3=CC2=C1	#REF!	#REF!	50		22.5		4.35	0.55
Betongkross	Carneiro et al (2022)	https://doi.org/10.2166/washdev.2022.038	expanded schist (bed 1)	ceramic contstruction waste (bed 2)	concrete construction waste (bed 3)	single stage vertical-flow constructed wetland	50			na			1.75						50		1.75					50		1.75			75000	11250000				domestic raw sewage		365	BOD	#N/A	#N/A	#REF!	338000		41000			0.879	angiven kornstorlek: 0,5-4 mm, each bed planted with Juncus spp.
Betongkross	Carneiro et al (2022)	https://doi.org/10.2166/washdev.2022.038	expanded schist (bed 1)	ceramic contstruction waste (bed 2)	concrete construction waste (bed 3)	single stage vertical-flow constructed wetland	50			na			1.75						50		1.75					50		1.75			75000	11250000				domestic raw sewage		365	COD	#N/A	#N/A	#REF!	589000		152000			0.742	angiven kornstorlek: 0,5-4 mm, each bed planted with Juncus spp.
Betongkross	Carneiro et al (2022)	https://doi.org/10.2166/washdev.2022.038	concrete construction waste (bed 3)	gravel 0	gravel 1	single stage vertical-flow constructed wetland	50			na			3						50		7					20		15			75000	9000000		37.5		domestic raw sewage	7.36	7	BOD	#N/A	#N/A	#REF!	338000		41000			0.879	angiven kornstorlek: 0,5-4 mm, each bed planted with Juncus spp.
Betongkross	Carneiro et al (2022)	https://doi.org/10.2166/washdev.2022.038	concrete construction waste (bed 3)	gravel 0	gravel 1	single stage vertical-flow constructed wetland	50			na			3						50		7					20		15			75000	9000000		37.5		domestic raw sewage	7.36	7	COD	#N/A	#N/A	#REF!	589000		152000			0.742	angiven kornstorlek: 0,5-4 mm, each bed planted with Juncus spp.
Betongkross	Carneiro et al (2022)	https://doi.org/10.2166/washdev.2022.038	concrete construction waste (bed 3)	gravel 0	gravel 1	single stage vertical-flow constructed wetland	50			na			3						50		7					20		15			75000	9000000		37.5		domestic raw sewage	7.36	7	NH3-N	#N/A	#N/A	#REF!	57000		10000			0.821	angiven kornstorlek: 0,5-4 mm, each bed planted with Juncus spp.
Betongkross	Carneiro et al (2022)	https://doi.org/10.2166/washdev.2022.038	concrete construction waste (bed 3)	gravel 0	gravel 1	single stage vertical-flow constructed wetland	50			na			3						50		7					20		15			75000	9000000		37.5		domestic raw sewage	7.36	7	BOD	#N/A	#N/A	#REF!	338000		41000			0.879	angiven kornstorlek: 0,5-4 mm, each bed planted with Juncus spp.
Betongkross	Carneiro et al (2022)	https://doi.org/10.2166/washdev.2022.038	concrete construction waste (bed 3)	gravel 0	gravel 1	single stage vertical-flow constructed wetland	50			na			3						50		7					20		15			75000	9000000		37.5		domestic raw sewage	7.36	7	COD	#N/A	#N/A	#REF!	589000		152000			0.742	angiven kornstorlek: 0,5-4 mm, each bed planted with Juncus spp.
Betongkross	Carneiro et al (2022)	https://doi.org/10.2166/washdev.2022.038	concrete construction waste (bed 3)	gravel 0	gravel 1	single stage vertical-flow constructed wetland	50			na			3						50		7					20		15			75000	9000000		37.5		domestic raw sewage	7.36	7	NH3-N	#N/A	#N/A	#REF!	57000		10000			0.821	angiven kornstorlek: 0,5-4 mm, each bed planted with Juncus spp.
Naturgrus	Seo et al. (2009)	https://doi.org/10.1039/b806017g	natural sand			Full-scale installation	50		0.29	1.58		1.2	3.5	3.504	2.3	0.004	2.92	no						1.58					50	50	2500	125000	0.6	6.25		domestic sewage	7.9	365	BOD	#N/A	#N/A	#REF!	122000			yes		0.8	Endast first stage verical flow tagen. Finns även vertical flow + horizontal flow hydrida system
Naturgrus	Seo et al. (2009)	https://doi.org/10.1039/b806017g	natural sand			Full-scale installation	50		0.29	1.59		1.2	3.5	3.504	2.3	0.004	2.92	no						1.58					50	50	2500	125000	0.6	6.25		domestic sewage	7.9	365	COD	#N/A	#N/A	#REF!	76200			yes		0.8	Endast first stage verical flow tagen. Finns även vertical flow + horizontal flow hydrida system
Naturgrus	Seo et al. (2009)	https://doi.org/10.1039/b806017g	natural sand			Full-scale installation	50		0.29	1.6		1.2	3.5	3.504	2.3	0.004	2.92	no						1.58					50	50	2500	125000	0.6	6.25		domestic sewage	7.9	365	Total nitrogen	#N/A	#N/A	#REF!	45500			yes		0.83	Endast first stage verical flow tagen. Finns även vertical flow + horizontal flow hydrida system
Naturgrus	Seo et al. (2009)	https://doi.org/10.1039/b806017g	natural sand			Full-scale installation	50		0.29	1.61		1.2	3.5	3.504	2.3	0.004	2.92	no						1.58					50	50	2500	125000	0.6	6.25		domestic sewage	7.9	365	Phosphorus	#N/A	#N/A	#REF!	4190			yes		0.65	Endast first stage verical flow tagen. Finns även vertical flow + horizontal flow hydrida system
Naturgrus	Seo et al. (2009)	https://doi.org/10.1039/b806017g	natural sand			Full-scale installation	70		0.29	1.62		1.2	3.5	3.504	2.3	0.004	2.92	no						1.58					50	50	2500	175000	0.6	6.25		domestic sewage	7.9	365	BOD	#N/A	#N/A	#REF!	122000			yes		0.66	Endast first stage verical flow tagen. Finns även vertical flow + horizontal flow hydrida system
Naturgrus	Seo et al. (2009)	https://doi.org/10.1039/b806017g	natural sand			Full-scale installation	70		0.29	1.63		1.2	3.5	3.504	2.3	0.004	2.92	no						1.58					50	50	2500	175000	0.6	6.25		domestic sewage	7.9	365	COD	#N/A	#N/A	#REF!	76200			yes		0.81	Endast first stage verical flow tagen. Finns även vertical flow + horizontal flow hydrida system
Naturgrus	Seo et al. (2009)	https://doi.org/10.1039/b806017g	natural sand			Full-scale installation	70		0.29	1.64		1.2	3.5	3.504	2.3	0.004	2.92	no						1.58					50	50	2500	175000	0.6	6.25		domestic sewage	7.9	365	Total nitrogen	#N/A	#N/A	#REF!	45500			yes		0.13	Endast first stage verical flow tagen. Finns även vertical flow + horizontal flow hydrida system
Naturgrus	Seo et al. (2009)	https://doi.org/10.1039/b806017g	natural sand			Full-scale installation	70		0.29	1.65		1.2	3.5	3.504	2.3	0.004	2.92	no						1.58					50	50	2500	175000	0.6	6.25		domestic sewage	7.9	365	Phosphorus	#N/A	#N/A	#REF!	4190			yes		0.16	Endast first stage verical flow tagen. Finns även vertical flow + horizontal flow hydrida system
Naturgrus	Seo et al. (2009)	https://doi.org/10.1039/b806017g	natural sand			Full-scale installation	90		0.29	1.66		1.2	3.5	3.504	2.3	0.004	2.92	no						1.58					50	50	2500	225000	0.6	6.25		domestic sewage	7.9	365	BOD	#N/A	#N/A	#REF!	122000			yes		0.2	Endast first stage verical flow tagen. Finns även vertical flow + horizontal flow hydrida system
Naturgrus	Seo et al. (2009)	https://doi.org/10.1039/b806017g	natural sand			Full-scale installation	90		0.29	1.67		1.2	3.5	3.504	2.3	0.004	2.92	no						1.58					50	50	2500	225000	0.6	6.25		domestic sewage	7.9	365	COD	#N/A	#N/A	#REF!	76200			yes		0.22	Endast first stage verical flow tagen. Finns även vertical flow + horizontal flow hydrida system
Naturgrus	Seo et al. (2009)	https://doi.org/10.1039/b806017g	natural sand			Full-scale installation	90		0.29	1.68		1.2	3.5	3.504	2.3	0.004	2.92	no						1.58					50	50	2500	225000	0.6	6.25		domestic sewage	7.9	365	Total nitrogen	#N/A	#N/A	#REF!	45500			yes		0.24	Endast first stage verical flow tagen. Finns även vertical flow + horizontal flow hydrida system
Naturgrus	Seo et al. (2009)	https://doi.org/10.1039/b806017g	natural sand			Full-scale installation	90		0.29	1.69		1.2	3.5	3.504	2.3	0.004	2.92	no						1.58					50	50	2500	225000	0.6	6.25		domestic sewage	7.9	365	Phosphorus	#N/A	#N/A	#REF!	4190			yes		0.3	Endast first stage verical flow tagen. Finns även vertical flow + horizontal flow hydrida system
Bergkross	Seo et al. (2009)	https://doi.org/10.1039/b806017g	broken stone			Full-scale installation	85		0.38	1.47		1.3	2.7	2.691	1.4	-0.009	2.07	no						1.47					50	50	2500	212500	0.6	6.25		domestic sewage	7.8	365	BOD	#N/A	#N/A	#REF!	122000			yes		0.807	Endast first stage verical flow tagen. Finns även vertical flow + horizontal flow hydrida system
Bergkross	Seo et al. (2009)	https://doi.org/10.1039/b806017g	broken stone			Full-scale installation	85		0.38	1.48		1.3	2.7	2.691	1.4	-0.009	2.07	no						1.47					50	50	2500	212500	0.6	6.25		domestic sewage	7.8	365	COD	#N/A	#N/A	#REF!	76200			yes		0.727	Endast first stage verical flow tagen. Finns även vertical flow + horizontal flow hydrida system
Bergkross	Seo et al. (2009)	https://doi.org/10.1039/b806017g	broken stone			Full-scale installation	85		0.38	1.49		1.3	2.7	2.691	1.4	-0.009	2.07	no						1.47					50	50	2500	212500	0.6	6.25		domestic sewage	7.8	365	Total nitrogen	#N/A	#N/A	#REF!	45500			yes		0.2	Endast first stage verical flow tagen. Finns även vertical flow + horizontal flow hydrida system
Bergkross	Seo et al. (2009)	https://doi.org/10.1039/b806017g	broken stone			Full-scale installation	85		0.38	1.5		1.3	2.7	2.691	1.4	-0.009	2.07	no						1.47					50	50	2500	212500	0.6	6.25		domestic sewage	7.8	365	Phosphorus	#N/A	#N/A	#REF!	4190			yes		0.245	Endast first stage verical flow tagen. Finns även vertical flow + horizontal flow hydrida system
Bergkross	Seo et al. (2009)	https://doi.org/10.1039/b806017g	broken stone			Full-scale installation	105		0.38	1.51		1.3	2.7	2.691	1.4	-0.009	2.07	no						1.47					50	50	2500	262500	0.6	6.25		domestic sewage	7.8	365	BOD	#N/A	#N/A	#REF!	122000			yes		0.881	Endast first stage verical flow tagen. Finns även vertical flow + horizontal flow hydrida system
Bergkross	Seo et al. (2009)	https://doi.org/10.1039/b806017g	broken stone			Full-scale installation	105		0.38	1.52		1.3	2.7	2.691	1.4	-0.009	2.07	no						1.47					50	50	2500	262500	0.6	6.25		domestic sewage	7.8	365	COD	#N/A	#N/A	#REF!	76200			yes		0.827	Endast first stage verical flow tagen. Finns även vertical flow + horizontal flow hydrida system
Bergkross	Seo et al. (2009)	https://doi.org/10.1039/b806017g	broken stone			Full-scale installation	105		0.38	1.53		1.3	2.7	2.691	1.4	-0.009	2.07	no						1.47					50	50	2500	262500	0.6	6.25		domestic sewage	7.8	365	Total nitrogen	#N/A	#N/A	#REF!	45500			yes		0.218	Endast first stage verical flow tagen. Finns även vertical flow + horizontal flow hydrida system
Bergkross	Seo et al. (2009)	https://doi.org/10.1039/b806017g	broken stone			Full-scale installation	105		0.38	1.54		1.3	2.7	2.691	1.4	-0.009	2.07	no						1.47					50	50	2500	262500	0.6	6.25		domestic sewage	7.8	365	Phosphorus	#N/A	#N/A	#REF!	4190			yes		0.282	Endast first stage verical flow tagen. Finns även vertical flow + horizontal flow hydrida system
Bergkross	Seo et al. (2009)	https://doi.org/10.1039/b806017g	broken stone			Full-scale installation	125		0.38	1.55		1.3	2.7	2.691	1.4	-0.009	2.07	no						1.47					50	50	2500	312500	0.6	6.25		domestic sewage	7.8	365	BOD	#N/A	#N/A	#REF!	122000			yes		0.917	Endast first stage verical flow tagen. Finns även vertical flow + horizontal flow hydrida system
Bergkross	Seo et al. (2009)	https://doi.org/10.1039/b806017g	broken stone			Full-scale installation	125		0.38	1.56		1.3	2.7	2.691	1.4	-0.009	2.07	no						1.47					50	50	2500	312500	0.6	6.25		domestic sewage	7.8	365	COD	#N/A	#N/A	#REF!	76200			yes		0.864	Endast first stage verical flow tagen. Finns även vertical flow + horizontal flow hydrida system
Bergkross	Seo et al. (2009)	https://doi.org/10.1039/b806017g	broken stone			Full-scale installation	125		0.38	1.57		1.3	2.7	2.691	1.4	-0.009	2.07	no						1.47					50	50	2500	312500	0.6	6.25		domestic sewage	7.8	365	Total nitrogen	#N/A	#N/A	#REF!	45500			yes		0.255	Endast first stage verical flow tagen. Finns även vertical flow + horizontal flow hydrida system
Bergkross	Seo et al. (2009)	https://doi.org/10.1039/b806017g	broken stone			Full-scale installation	125		0.38	1.58		1.3	2.7	2.691	1.4	-0.009	2.07	no						1.47					50	50	2500	312500	0.6	6.25		domestic sewage	7.8	365	Phosphorus	#N/A	#N/A	#REF!	4190					0.309	Endast first stage verical flow tagen. Finns även vertical flow + horizontal flow hydrida system
Biokol	Dalahmeh et al. (2018)	https://doi.org/10.1016/j.scitotenv.2017.08.178	Biochar with active biofilm			column test	55		0.73	0.187		1.5	3	3.15	1.5	0.15	2.1	yes												5	19.635	1079.92		0.00409062		spiked wastewater		154	Carbamazepine	C1=CC=C2C(=C1)C=CC3=CC=CC=C3N2C(=O)N	#REF!	#REF!	12.3		0.038		2.25	0.996911
Biokol	Dalahmeh et al. (2018)	https://doi.org/10.1016/j.scitotenv.2017.08.178	Biochar with active biofilm			column test	55		0.73	0.187		1.5	3	3.15	1.5	0.15	2.1	yes												5	19.635	1079.92		0.00409062		spiked wastewater		154	Metoprolol	CC(C)NCC(COC1=CC=C(C=C1)CCOC)O	#REF!	#REF!	5.7		0.002		1.69	0.999649
Biokol	Dalahmeh et al. (2018)	https://doi.org/10.1016/j.scitotenv.2017.08.178	Biochar with active biofilm			column test	55		0.73	0.187		1.5	3	3.15	1.5	0.15	2.1	yes												5	19.635	1079.92		0.00409062		spiked wastewater		154	Ranitidine	CN/C(=C\[N+](=O)[O-])/NCCSCC1=CC=C(O1)CN(C)C	#REF!	#REF!	7.1		0.01		0.29	0.998592
Biokol	Dalahmeh et al. (2018)	https://doi.org/10.1016/j.scitotenv.2017.08.178	Biochar with active biofilm			column test	55		0.73	0.187		1.5	3	3.15	1.5	0.15	2.1	yes												5	19.635	1079.92		0.00409062		spiked wastewater		154	Caffeine	CN1C=NC2=C1C(=O)N(C(=O)N2C)C	#REF!	#REF!	4.6		0.011		0.16	0.997609
Biokol	Dalahmeh et al. (2018)	https://doi.org/10.1016/j.scitotenv.2017.08.178	Biochar with inactive biofilm			column test	55		0.73	0.187		1.5	3	3.15	1.5	0.15	2.1	yes												5	19.635	1079.92		0.00409062		spiked wastewater		154	Carbamazepine	C1=CC=C2C(=C1)C=CC3=CC=CC=C3N2C(=O)N	#REF!	#REF!	8.9		0.92		2.25	0.896629
Biokol	Dalahmeh et al. (2018)	https://doi.org/10.1016/j.scitotenv.2017.08.178	Biochar with inactive biofilm			column test	55		0.73	0.187		1.5	3	3.15	1.5	0.15	2.1	yes												5	19.635	1079.92		0.00409062		spiked wastewater		154	Metoprolol	CC(C)NCC(COC1=CC=C(C=C1)CCOC)O	#REF!	#REF!	1.9		0.007		1.69	0.996316
Biokol	Dalahmeh et al. (2018)	https://doi.org/10.1016/j.scitotenv.2017.08.178	Biochar with inactive biofilm			column test	55		0.73	0.187		1.5	3	3.15	1.5	0.15	2.1	yes												5	19.635	1079.92		0.00409062		spiked wastewater		154	Ranitidine	CN/C(=C\[N+](=O)[O-])/NCCSCC1=CC=C(O1)CN(C)C	#REF!	#REF!	7.2		0.029		0.29	0.995972
Biokol	Dalahmeh et al. (2018)	https://doi.org/10.1016/j.scitotenv.2017.08.178	Biochar with inactive biofilm			column test	55		0.73	0.187		1.5	3	3.15	1.5	0.15	2.1	yes												5	19.635	1079.92		0.00409062		spiked wastewater		154	Caffeine	CN1C=NC2=C1C(=O)N(C(=O)N2C)C	#REF!	#REF!	3.9		0.13		0.16	0.966667
Biokol	Dalahmeh et al. (2018)	https://doi.org/10.1016/j.scitotenv.2017.08.178	Sand with active biofim (reference)			column test	55		0.4	1.7		1.5	3	3.15	1.5	0.15	2.1	yes												5	19.635	1079.92		0.00409062		spiked wastewater		154	Carbamazepine	C1=CC=C2C(=C1)C=CC3=CC=CC=C3N2C(=O)N	#REF!	#REF!	12.3		11		2.25	0.105691	reference material
Biokol	Dalahmeh et al. (2018)	https://doi.org/10.1016/j.scitotenv.2017.08.178	Sand with active biofim (reference)			column test	55		0.4	1.7		1.5	3	3.15	1.5	0.15	2.1	yes												5	19.635	1079.92		0.00409062		spiked wastewater		154	Metoprolol	CC(C)NCC(COC1=CC=C(C=C1)CCOC)O	#REF!	#REF!	5.7		0.9		1.69	0.842105	reference material
Biokol	Dalahmeh et al. (2018)	https://doi.org/10.1016/j.scitotenv.2017.08.178	Sand with active biofim (reference)			column test	55		0.4	1.7		1.5	3	3.15	1.5	0.15	2.1	yes												5	19.635	1079.92		0.00409062		spiked wastewater		154	Ranitidine	CN/C(=C\[N+](=O)[O-])/NCCSCC1=CC=C(O1)CN(C)C	#REF!	#REF!	7.1		0.12		0.29	0.983099	reference material
Biokol	Dalahmeh et al. (2018)	https://doi.org/10.1016/j.scitotenv.2017.08.178	Sand with active biofim (reference)			column test	55		0.4	1.7		1.5	3	3.15	1.5	0.15	2.1	yes												5	19.635	1079.92		0.00409062		spiked wastewater		154	Caffeine	CN1C=NC2=C1C(=O)N(C(=O)N2C)C	#REF!	#REF!	4.6		0.055		0.16	0.988043	reference material
Biokol	Dalahmeh et al. (2019)	https://doi.org/10.1016/j.envpol.2019.01.032	Biochar with no biofilm (T1)			column test	55		0.73	0.187		1.5	3	3.15	1.5	0.15	2.1	yes												5	19.635	1079.92		0.00409062		spiked MilliQ		154	FOSA	C(C(C(C(C(F)(F)S(=O)(=O)N)(F)F)(F)F)(F)F)(C(C(C(F)(F)F)(F)F)(F)F)(F)F	#REF!	#REF!	4				7.58	1	angiven ingångskoncentration 3-5 µg/L
Biokol	Dalahmeh et al. (2019)	https://doi.org/10.1016/j.envpol.2019.01.032	Biochar with active biofilm (T2)			column test	55		0.73	0.187		1.5	3	3.15	1.5	0.15	2.1	yes												5	19.635	1079.92		0.00409062		spiked wastewater		154	FOSA	C(C(C(C(C(F)(F)S(=O)(=O)N)(F)F)(F)F)(F)F)(C(C(C(F)(F)F)(F)F)(F)F)(F)F	#REF!	#REF!	4				7.58	1	angiven ingångskoncentration 3-5 µg/L
Biokol	Dalahmeh et al. (2019)	https://doi.org/10.1016/j.envpol.2019.01.032	Biochar with inactive biofilm (T3)			column test	55		0.73	0.187		1.5	3	3.15	1.5	0.15	2.1	yes												5	19.635	1079.92		0.00409062		spiked wastewater		154	FOSA	C(C(C(C(C(F)(F)S(=O)(=O)N)(F)F)(F)F)(F)F)(C(C(C(F)(F)F)(F)F)(F)F)(F)F	#REF!	#REF!	4				7.58	0.9	angiven ingångskoncentration 3-5 µg/L
Biokol	Dalahmeh et al. (2019)	https://doi.org/10.1016/j.envpol.2019.01.032	Sand with active biofim (reference, T4)			column test	55		0.4	1.7		1.4	3	3.08	1.6	0.08	2.2	yes												5	19.635	1079.92		0.00409062		spiked wastewater		154	FOSA	C(C(C(C(C(F)(F)S(=O)(=O)N)(F)F)(F)F)(F)F)(C(C(C(F)(F)F)(F)F)(F)F)(F)F	#REF!	#REF!	4				7.58	0.9	reference material
Biokol	Dalahmeh et al. (2019)	https://doi.org/10.1016/j.envpol.2019.01.032	Biochar with no biofilm (T1)			column test	55		0.73	0.187		1.5	3	3.15	1.5	0.15	2.1	yes												5	19.635	1079.92		0.00409062		spiked MilliQ		154	PFBA	C(=O)(C(C(C(F)(F)F)(F)F)(F)F)O	#REF!	#REF!	4				2.43	0.2	angiven ingångskoncentration 3-5 µg/L
Biokol	Dalahmeh et al. (2019)	https://doi.org/10.1016/j.envpol.2019.01.032	Biochar with active biofilm (T2)			column test	55		0.73	0.187		1.5	3	3.15	1.5	0.15	2.1	yes												5	19.635	1079.92		0.00409062		spiked wastewater		154	PFBA	C(=O)(C(C(C(F)(F)F)(F)F)(F)F)O	#REF!	#REF!	4				2.43	0.1	angiven ingångskoncentration 3-5 µg/L
Biokol	Dalahmeh et al. (2019)	https://doi.org/10.1016/j.envpol.2019.01.032	Biochar with inactive biofilm (T3)			column test	55		0.73	0.187		1.5	3	3.15	1.5	0.15	2.1	yes												5	19.635	1079.92		0.00409062		spiked wastewater		154	PFBA	C(=O)(C(C(C(F)(F)F)(F)F)(F)F)O	#REF!	#REF!	4				2.43	0.2	angiven ingångskoncentration 3-5 µg/L
Biokol	Dalahmeh et al. (2019)	https://doi.org/10.1016/j.envpol.2019.01.032	Sand with active biofim (reference, T4)			column test	55		0.4	1.7		1.4	3	3.08	1.6	0.08	2.2	yes												5	19.635	1079.92		0.00409062		spiked wastewater		154	PFBA	C(=O)(C(C(C(F)(F)F)(F)F)(F)F)O	#REF!	#REF!	4				2.43	0	reference material
Biokol	Dalahmeh et al. (2019)	https://doi.org/10.1016/j.envpol.2019.01.032	Biochar with no biofilm (T1)			column test	55		0.73	0.187		1.5	3	3.15	1.5	0.15	2.1	yes												5	19.635	1079.92		0.00409062		spiked MilliQ		154	PFBS	C(C(C(F)(F)S(=O)(=O)O)(F)F)(C(F)(F)F)(F)F	#REF!	#REF!	4				2.41	0.6	angiven ingångskoncentration 3-5 µg/L
Biokol	Dalahmeh et al. (2019)	https://doi.org/10.1016/j.envpol.2019.01.032	Biochar with active biofilm (T2)			column test	55		0.73	0.187		1.5	3	3.15	1.5	0.15	2.1	yes												5	19.635	1079.92		0.00409062		spiked wastewater		154	PFBS	C(C(C(F)(F)S(=O)(=O)O)(F)F)(C(F)(F)F)(F)F	#REF!	#REF!	4				2.41	0.4	angiven ingångskoncentration 3-5 µg/L
Biokol	Dalahmeh et al. (2019)	https://doi.org/10.1016/j.envpol.2019.01.032	Biochar with inactive biofilm (T3)			column test	55		0.73	0.187		1.5	3	3.15	1.5	0.15	2.1	yes												5	19.635	1079.92		0.00409062		spiked wastewater		154	PFBS	C(C(C(F)(F)S(=O)(=O)O)(F)F)(C(F)(F)F)(F)F	#REF!	#REF!	4				2.41	0.2	angiven ingångskoncentration 3-5 µg/L
Biokol	Dalahmeh et al. (2019)	https://doi.org/10.1016/j.envpol.2019.01.032	Sand with active biofim (reference, T4)			column test	55		0.4	1.7		1.4	3	3.08	1.6	0.08	2.2	yes												5	19.635	1079.92		0.00409062		spiked wastewater		154	PFBS	C(C(C(F)(F)S(=O)(=O)O)(F)F)(C(F)(F)F)(F)F	#REF!	#REF!	4				2.41	0	reference material
Biokol	Dalahmeh et al. (2019)	https://doi.org/10.1016/j.envpol.2019.01.032	Biochar with no biofilm (T1)			column test	55		0.73	0.187		1.5	3	3.15	1.5	0.15	2.1	yes												5	19.635	1079.92		0.00409062		spiked MilliQ		154	PFDA	C(=O)(C(C(C(C(C(C(C(C(C(F)(F)F)(F)F)(F)F)(F)F)(F)F)(F)F)(F)F)(F)F)(F)F)O	#REF!	#REF!	4				3.62	1	angiven ingångskoncentration 3-5 µg/L
Biokol	Dalahmeh et al. (2019)	https://doi.org/10.1016/j.envpol.2019.01.032	Biochar with active biofilm (T2)			column test	55		0.73	0.187		1.5	3	3.15	1.5	0.15	2.1	yes												5	19.635	1079.92		0.00409062		spiked wastewater		154	PFDA	C(=O)(C(C(C(C(C(C(C(C(C(F)(F)F)(F)F)(F)F)(F)F)(F)F)(F)F)(F)F)(F)F)(F)F)O	#REF!	#REF!	4				3.62	0.9	angiven ingångskoncentration 3-5 µg/L
Biokol	Dalahmeh et al. (2019)	https://doi.org/10.1016/j.envpol.2019.01.032	Biochar with inactive biofilm (T3)			column test	55		0.73	0.187		1.5	3	3.15	1.5	0.15	2.1	yes												5	19.635	1079.92		0.00409062		spiked wastewater		154	PFDA	C(=O)(C(C(C(C(C(C(C(C(C(F)(F)F)(F)F)(F)F)(F)F)(F)F)(F)F)(F)F)(F)F)(F)F)O	#REF!	#REF!	4				3.62	0.7	angiven ingångskoncentration 3-5 µg/L
Biokol	Dalahmeh et al. (2019)	https://doi.org/10.1016/j.envpol.2019.01.032	Sand with active biofim (reference, T4)			column test	55		0.4	1.7		1.4	3	3.08	1.6	0.08	2.2	yes												5	19.635	1079.92		0.00409062		spiked wastewater		154	PFDA	C(=O)(C(C(C(C(C(C(C(C(C(F)(F)F)(F)F)(F)F)(F)F)(F)F)(F)F)(F)F)(F)F)(F)F)O	#REF!	#REF!	4				3.62	0.4	reference material
Biokol	Dalahmeh et al. (2019)	https://doi.org/10.1016/j.envpol.2019.01.032	Biochar with no biofilm (T1)			column test	55		0.73	0.187		1.5	3	3.15	1.5	0.15	2.1	yes												5	19.635	1079.92		0.00409062		spiked MilliQ		154	PFDoDA	C(=O)(C(C(C(C(C(C(C(C(C(C(C(F)(F)F)(F)F)(F)F)(F)F)(F)F)(F)F)(F)F)(F)F)(F)F)(F)F)(F)F)O	#REF!	#REF!	4				4.58	1	angiven ingångskoncentration 3-5 µg/L
Biokol	Dalahmeh et al. (2019)	https://doi.org/10.1016/j.envpol.2019.01.032	Biochar with active biofilm (T2)			column test	55		0.73	0.187		1.5	3	3.15	1.5	0.15	2.1	yes												5	19.635	1079.92		0.00409062		spiked wastewater		154	PFDoDA	C(=O)(C(C(C(C(C(C(C(C(C(C(C(F)(F)F)(F)F)(F)F)(F)F)(F)F)(F)F)(F)F)(F)F)(F)F)(F)F)(F)F)O	#REF!	#REF!	4				4.58	1	angiven ingångskoncentration 3-5 µg/L
Biokol	Dalahmeh et al. (2019)	https://doi.org/10.1016/j.envpol.2019.01.032	Biochar with inactive biofilm (T3)			column test	55		0.73	0.187		1.5	3	3.15	1.5	0.15	2.1	yes												5	19.635	1079.92		0.00409062		spiked wastewater		154	PFDoDA	C(=O)(C(C(C(C(C(C(C(C(C(C(C(F)(F)F)(F)F)(F)F)(F)F)(F)F)(F)F)(F)F)(F)F)(F)F)(F)F)(F)F)O	#REF!	#REF!	4				4.58	0.9	angiven ingångskoncentration 3-5 µg/L
Biokol	Dalahmeh et al. (2019)	https://doi.org/10.1016/j.envpol.2019.01.032	Sand with active biofim (reference, T4)			column test	55		0.4	1.7		1.4	3	3.08	1.6	0.08	2.2	yes												5	19.635	1079.92		0.00409062		spiked wastewater		154	PFDoDA	C(=O)(C(C(C(C(C(C(C(C(C(C(C(F)(F)F)(F)F)(F)F)(F)F)(F)F)(F)F)(F)F)(F)F)(F)F)(F)F)(F)F)O	#REF!	#REF!	4				4.58	0.7	reference material
Biokol	Dalahmeh et al. (2019)	https://doi.org/10.1016/j.envpol.2019.01.032	Biochar with no biofilm (T1)			column test	55		0.73	0.187		1.5	3	3.15	1.5	0.15	2.1	yes												5	19.635	1079.92		0.00409062		spiked MilliQ		154	PFHpA	C(=O)(C(C(C(C(C(C(F)(F)F)(F)F)(F)F)(F)F)(F)F)(F)F)O	#REF!	#REF!	4				5.33	0.81	angiven ingångskoncentration 3-5 µg/L
Biokol	Dalahmeh et al. (2019)	https://doi.org/10.1016/j.envpol.2019.01.032	Biochar with active biofilm (T2)			column test	55		0.73	0.187		1.5	3	3.15	1.5	0.15	2.1	yes												5	19.635	1079.92		0.00409062		spiked wastewater		154	PFHpA	C(=O)(C(C(C(C(C(C(F)(F)F)(F)F)(F)F)(F)F)(F)F)(F)F)O	#REF!	#REF!	4				5.33	0.08	angiven ingångskoncentration 3-5 µg/L
Biokol	Dalahmeh et al. (2019)	https://doi.org/10.1016/j.envpol.2019.01.032	Biochar with inactive biofilm (T3)			column test	55		0.73	0.187		1.5	3	3.15	1.5	0.15	2.1	yes												5	19.635	1079.92		0.00409062		spiked wastewater		154	PFHpA	C(=O)(C(C(C(C(C(C(F)(F)F)(F)F)(F)F)(F)F)(F)F)(F)F)O	#REF!	#REF!	4				5.33	-0.19	angiven ingångskoncentration 3-5 µg/L
Biokol	Dalahmeh et al. (2019)	https://doi.org/10.1016/j.envpol.2019.01.032	Sand with active biofim (reference, T4)			column test	55		0.4	1.7		1.4	3	3.08	1.6	0.08	2.2	yes												5	19.635	1079.92		0.00409062		spiked wastewater		154	PFHpA	C(=O)(C(C(C(C(C(C(F)(F)F)(F)F)(F)F)(F)F)(F)F)(F)F)O	#REF!	#REF!	4				5.33	-0.4	reference material
Biokol	Dalahmeh et al. (2019)	https://doi.org/10.1016/j.envpol.2019.01.032	Biochar with no biofilm (T1)			column test	55		0.73	0.187		1.5	3	3.15	1.5	0.15	2.1	yes												5	19.635	1079.92		0.00409062		spiked MilliQ		154	PFHxA	C(=O)(C(C(C(C(C(F)(F)F)(F)F)(F)F)(F)F)(F)F)O	#REF!	#REF!	4				4.37	0.4	angiven ingångskoncentration 3-5 µg/L
Biokol	Dalahmeh et al. (2019)	https://doi.org/10.1016/j.envpol.2019.01.032	Biochar with active biofilm (T2)			column test	55		0.73	0.187		1.5	3	3.15	1.5	0.15	2.1	yes												5	19.635	1079.92		0.00409062		spiked wastewater		154	PFHxA	C(=O)(C(C(C(C(C(F)(F)F)(F)F)(F)F)(F)F)(F)F)O	#REF!	#REF!	4				4.37	0.2	angiven ingångskoncentration 3-5 µg/L
Biokol	Dalahmeh et al. (2019)	https://doi.org/10.1016/j.envpol.2019.01.032	Biochar with inactive biofilm (T3)			column test	55		0.73	0.187		1.5	3	3.15	1.5	0.15	2.1	yes												5	19.635	1079.92		0.00409062		spiked wastewater		154	PFHxA	C(=O)(C(C(C(C(C(F)(F)F)(F)F)(F)F)(F)F)(F)F)O	#REF!	#REF!	4				4.37	0.1	angiven ingångskoncentration 3-5 µg/L
Biokol	Dalahmeh et al. (2019)	https://doi.org/10.1016/j.envpol.2019.01.032	Sand with active biofim (reference, T4)			column test	55		0.4	1.7		1.4	3	3.08	1.6	0.08	2.2	yes												5	19.635	1079.92		0.00409062		spiked wastewater		154	PFHxA	C(=O)(C(C(C(C(C(F)(F)F)(F)F)(F)F)(F)F)(F)F)O	#REF!	#REF!	4				4.37	0	reference material
Biokol	Dalahmeh et al. (2019)	https://doi.org/10.1016/j.envpol.2019.01.032	Biochar with no biofilm (T1)			column test	55		0.73	0.187		1.5	3	3.15	1.5	0.15	2.1	yes												5	19.635	1079.92		0.00409062		spiked MilliQ		154	PFHxS	C(C(C(C(F)(F)S(=O)(=O)O)(F)F)(F)F)(C(C(F)(F)F)(F)F)(F)F	#REF!	#REF!	4				4.34	0.9	angiven ingångskoncentration 3-5 µg/L
Biokol	Dalahmeh et al. (2019)	https://doi.org/10.1016/j.envpol.2019.01.032	Biochar with active biofilm (T2)			column test	55		0.73	0.187		1.5	3	3.15	1.5	0.15	2.1	yes												5	19.635	1079.92		0.00409062		spiked wastewater		154	PFHxS	C(C(C(C(F)(F)S(=O)(=O)O)(F)F)(F)F)(C(C(F)(F)F)(F)F)(F)F	#REF!	#REF!	4				4.34	0.5	angiven ingångskoncentration 3-5 µg/L
Biokol	Dalahmeh et al. (2019)	https://doi.org/10.1016/j.envpol.2019.01.032	Biochar with inactive biofilm (T3)			column test	55		0.73	0.187		1.5	3	3.15	1.5	0.15	2.1	yes												5	19.635	1079.92		0.00409062		spiked wastewater		154	PFHxS	C(C(C(C(F)(F)S(=O)(=O)O)(F)F)(F)F)(C(C(F)(F)F)(F)F)(F)F	#REF!	#REF!	4				4.34	0.3	angiven ingångskoncentration 3-5 µg/L
Biokol	Dalahmeh et al. (2019)	https://doi.org/10.1016/j.envpol.2019.01.032	Sand with active biofim (reference, T4)			column test	55		0.4	1.7		1.4	3	3.08	1.6	0.08	2.2	yes												5	19.635	1079.92		0.00409062		spiked wastewater		154	PFHxS	C(C(C(C(F)(F)S(=O)(=O)O)(F)F)(F)F)(C(C(F)(F)F)(F)F)(F)F	#REF!	#REF!	4				4.34	0.1	reference material
Biokol	Dalahmeh et al. (2019)	https://doi.org/10.1016/j.envpol.2019.01.032	Biochar with no biofilm (T1)			column test	55		0.73	0.187		1.5	3	3.15	1.5	0.15	2.1	yes												5	19.635	1079.92		0.00409062		spiked MilliQ		154	PFNA	C(=O)(C(C(C(C(C(C(C(C(F)(F)F)(F)F)(F)F)(F)F)(F)F)(F)F)(F)F)(F)F)O	#REF!	#REF!	4				7.27	1	angiven ingångskoncentration 3-5 µg/L
Biokol	Dalahmeh et al. (2019)	https://doi.org/10.1016/j.envpol.2019.01.032	Biochar with active biofilm (T2)			column test	55		0.73	0.187		1.5	3	3.15	1.5	0.15	2.1	yes												5	19.635	1079.92		0.00409062		spiked wastewater		154	PFNA	C(=O)(C(C(C(C(C(C(C(C(F)(F)F)(F)F)(F)F)(F)F)(F)F)(F)F)(F)F)(F)F)O	#REF!	#REF!	4				7.27	0.7	angiven ingångskoncentration 3-5 µg/L
Biokol	Dalahmeh et al. (2019)	https://doi.org/10.1016/j.envpol.2019.01.032	Biochar with inactive biofilm (T3)			column test	55		0.73	0.187		1.5	3	3.15	1.5	0.15	2.1	yes												5	19.635	1079.92		0.00409062		spiked wastewater		154	PFNA	C(=O)(C(C(C(C(C(C(C(C(F)(F)F)(F)F)(F)F)(F)F)(F)F)(F)F)(F)F)(F)F)O	#REF!	#REF!	4				7.27	0.4	angiven ingångskoncentration 3-5 µg/L
Biokol	Dalahmeh et al. (2019)	https://doi.org/10.1016/j.envpol.2019.01.032	Sand with active biofim (reference, T4)			column test	55		0.4	1.7		1.4	3	3.08	1.6	0.08	2.2	yes												5	19.635	1079.92		0.00409062		spiked wastewater		154	PFNA	C(=O)(C(C(C(C(C(C(C(C(F)(F)F)(F)F)(F)F)(F)F)(F)F)(F)F)(F)F)(F)F)O	#REF!	#REF!	4				7.27	0.1	reference material
Biokol	Dalahmeh et al. (2019)	https://doi.org/10.1016/j.envpol.2019.01.032	Biochar with no biofilm (T1)			column test	55		0.73	0.187		1.5	3	3.15	1.5	0.15	2.1	yes												5	19.635	1079.92		0.00409062		spiked MilliQ		154	PFOA	C(=O)(C(C(C(C(C(C(C(F)(F)F)(F)F)(F)F)(F)F)(F)F)(F)F)(F)F)O	#REF!	#REF!	4				6.3	1	angiven ingångskoncentration 3-5 µg/L
Biokol	Dalahmeh et al. (2019)	https://doi.org/10.1016/j.envpol.2019.01.032	Biochar with active biofilm (T2)			column test	55		0.73	0.187		1.5	3	3.15	1.5	0.15	2.1	yes												5	19.635	1079.92		0.00409062		spiked wastewater		154	PFOA	C(=O)(C(C(C(C(C(C(C(F)(F)F)(F)F)(F)F)(F)F)(F)F)(F)F)(F)F)O	#REF!	#REF!	4				6.3	0.5	angiven ingångskoncentration 3-5 µg/L
Biokol	Dalahmeh et al. (2019)	https://doi.org/10.1016/j.envpol.2019.01.032	Biochar with inactive biofilm (T3)			column test	55		0.73	0.187		1.5	3	3.15	1.5	0.15	2.1	yes												5	19.635	1079.92		0.00409062		spiked wastewater		154	PFOA	C(=O)(C(C(C(C(C(C(C(F)(F)F)(F)F)(F)F)(F)F)(F)F)(F)F)(F)F)O	#REF!	#REF!	4				6.3	0.2	angiven ingångskoncentration 3-5 µg/L
Biokol	Dalahmeh et al. (2019)	https://doi.org/10.1016/j.envpol.2019.01.032	Sand with active biofim (reference, T4)			column test	55		0.4	1.7		1.4	3	3.08	1.6	0.08	2.2	yes												5	19.635	1079.92		0.00409062		spiked wastewater		154	PFOA	C(=O)(C(C(C(C(C(C(C(F)(F)F)(F)F)(F)F)(F)F)(F)F)(F)F)(F)F)O	#REF!	#REF!	4				6.3	0	reference material
Biokol	Dalahmeh et al. (2019)	https://doi.org/10.1016/j.envpol.2019.01.032	Biochar with no biofilm (T1)			column test	55		0.73	0.187		1.5	3	3.15	1.5	0.15	2.1	yes												5	19.635	1079.92		0.00409062		spiked MilliQ		154	PFOS	C(C(C(C(C(F)(F)S(=O)(=O)O)(F)F)(F)F)(F)F)(C(C(C(F)(F)F)(F)F)(F)F)(F)F	#REF!	#REF!	4				0.66	1	angiven ingångskoncentration 3-5 µg/L
Biokol	Dalahmeh et al. (2019)	https://doi.org/10.1016/j.envpol.2019.01.032	Biochar with active biofilm (T2)			column test	55		0.73	0.187		1.5	3	3.15	1.5	0.15	2.1	yes												5	19.635	1079.92		0.00409062		spiked wastewater		154	PFOS	C(C(C(C(C(F)(F)S(=O)(=O)O)(F)F)(F)F)(F)F)(C(C(C(F)(F)F)(F)F)(F)F)(F)F	#REF!	#REF!	4				0.66	0.9	angiven ingångskoncentration 3-5 µg/L
Biokol	Dalahmeh et al. (2019)	https://doi.org/10.1016/j.envpol.2019.01.032	Biochar with inactive biofilm (T3)			column test	55		0.73	0.187		1.5	3	3.15	1.5	0.15	2.1	yes												5	19.635	1079.92		0.00409062		spiked wastewater		154	PFOS	C(C(C(C(C(F)(F)S(=O)(=O)O)(F)F)(F)F)(F)F)(C(C(C(F)(F)F)(F)F)(F)F)(F)F	#REF!	#REF!	4				0.66	0.7	angiven ingångskoncentration 3-5 µg/L
Biokol	Dalahmeh et al. (2019)	https://doi.org/10.1016/j.envpol.2019.01.032	Sand with active biofim (reference, T4)			column test	55		0.4	1.7		1.4	3	3.08	1.6	0.08	2.2	yes												5	19.635	1079.92		0.00409062		spiked wastewater		154	PFOS	C(C(C(C(C(F)(F)S(=O)(=O)O)(F)F)(F)F)(F)F)(C(C(C(F)(F)F)(F)F)(F)F)(F)F	#REF!	#REF!	4				0.66	0.3	reference material
Biokol	Dalahmeh et al. (2019)	https://doi.org/10.1016/j.envpol.2019.01.032	Biochar with no biofilm (T1)			column test	55		0.73	0.187		1.5	3	3.15	1.5	0.15	2.1	yes												5	19.635	1079.92		0.00409062		spiked MilliQ		154	PFPeA	C(=O)(C(C(C(C(F)(F)F)(F)F)(F)F)(F)F)O	#REF!	#REF!	4				3.4	0.3	angiven ingångskoncentration 3-5 µg/L
Biokol	Dalahmeh et al. (2019)	https://doi.org/10.1016/j.envpol.2019.01.032	Biochar with active biofilm (T2)			column test	55		0.73	0.187		1.5	3	3.15	1.5	0.15	2.1	yes												5	19.635	1079.92		0.00409062		spiked wastewater		154	PFPeA	C(=O)(C(C(C(C(F)(F)F)(F)F)(F)F)(F)F)O	#REF!	#REF!	4				3.4	0.2	angiven ingångskoncentration 3-5 µg/L
Biokol	Dalahmeh et al. (2019)	https://doi.org/10.1016/j.envpol.2019.01.032	Biochar with inactive biofilm (T3)			column test	55		0.73	0.187		1.5	3	3.15	1.5	0.15	2.1	yes												5	19.635	1079.92		0.00409062		spiked wastewater		154	PFPeA	C(=O)(C(C(C(C(F)(F)F)(F)F)(F)F)(F)F)O	#REF!	#REF!	4				3.4	0.2	angiven ingångskoncentration 3-5 µg/L
Biokol	Dalahmeh et al. (2019)	https://doi.org/10.1016/j.envpol.2019.01.032	Sand with active biofim (reference, T4)			column test	55		0.4	1.7		1.4	3	3.08	1.6	0.08	2.2	yes												5	19.635	1079.92		0.00409062		spiked wastewater		154	PFPeA	C(=O)(C(C(C(C(F)(F)F)(F)F)(F)F)(F)F)O	#REF!	#REF!	4				3.4	0.2	reference material
Biokol	Dalahmeh et al. (2019)	https://doi.org/10.1016/j.envpol.2019.01.032	Biochar with no biofilm (T1)			column test	55		0.73	0.187		1.5	3	3.15	1.5	0.15	2.1	yes												5	19.635	1079.92		0.00409062		spiked MilliQ		154	PFUnDA	C(=O)(C(C(C(C(C(C(C(C(C(C(F)(F)F)(F)F)(F)F)(F)F)(F)F)(F)F)(F)F)(F)F)(F)F)(F)F)O	#REF!	#REF!	4				4.23	1	angiven ingångskoncentration 3-5 µg/L
Biokol	Dalahmeh et al. (2019)	https://doi.org/10.1016/j.envpol.2019.01.032	Biochar with active biofilm (T2)			column test	55		0.73	0.187		1.5	3	3.15	1.5	0.15	2.1	yes												5	19.635	1079.92		0.00409062		spiked wastewater		154	PFUnDA	C(=O)(C(C(C(C(C(C(C(C(C(C(F)(F)F)(F)F)(F)F)(F)F)(F)F)(F)F)(F)F)(F)F)(F)F)(F)F)O	#REF!	#REF!	4				4.23	1	angiven ingångskoncentration 3-5 µg/L
Biokol	Dalahmeh et al. (2019)	https://doi.org/10.1016/j.envpol.2019.01.032	Biochar with inactive biofilm (T3)			column test	55		0.73	0.187		1.5	3	3.15	1.5	0.15	2.1	yes												5	19.635	1079.92		0.00409062		spiked wastewater		154	PFUnDA	C(=O)(C(C(C(C(C(C(C(C(C(C(F)(F)F)(F)F)(F)F)(F)F)(F)F)(F)F)(F)F)(F)F)(F)F)(F)F)O	#REF!	#REF!	4				4.23	0.9	angiven ingångskoncentration 3-5 µg/L
Biokol	Dalahmeh et al. (2019)	https://doi.org/10.1016/j.envpol.2019.01.032	Sand with active biofim (reference, T4)			column test	55		0.4	1.7		1.4	3	3.08	1.6	0.08	2.2	yes												5	19.635	1079.92		0.00409062		spiked wastewater		154	PFUnDA	C(=O)(C(C(C(C(C(C(C(C(C(C(F)(F)F)(F)F)(F)F)(F)F)(F)F)(F)F)(F)F)(F)F)(F)F)(F)F)O	#REF!	#REF!	4				4.23	0.6	reference material
Biokol	Dalahmeh et al. (2019b)	https://doi.org/10.3390/app9245386	biochar (VFF only)			Vertical flow filter (VFF) combined with anaerobic horizontal flow filter (HFF)	30		0.73	0.187		1.5	3	3.15	1.5	0.15	2.1	yes												5	19.635	589.049		0.00409062		municipal waste water		126	COD	#N/A	#N/A	#REF!	144000					0.72
Biokol	Dalahmeh et al. (2019b)	https://doi.org/10.3390/app9245386	Biochar (VFF+HFF)			Vertical flow filter (VFF) combined with anaerobic horizontal flow filter (HFF)	30		0.73	0.187		1.5	3	3.15	1.5	0.15	2.1	yes												5	19.635	589.049		0.00409062		municipal waste water			COD	#N/A	#N/A	#REF!	144000					0.91
Restprodukter från skog	Dalameh et al. (2012)	https://doi.org/10.1007/s11270-012-1139-z	bark			Column tests	60		0.73	0.365	1.34	1.4		1.64286			2.3	no												20	314.159	18849.6	0.032	0.0416667		artificial greywater	7.8	132	BOD		#N/A	#REF!	425000			yes		0.98
Restprodukter från skog	Dalameh et al. (2012)	https://doi.org/10.1007/s11270-012-1139-z	bark			Column tests	60		0.73	0.365	1.34	1.4		1.64286			2.3	no												20	314.159	18849.6	0.032	0.0416667		artificial greywater	7.8	132	COD		#N/A	#REF!	890000			yes		0.74
Restprodukter från skog	Dalameh et al. (2012)	https://doi.org/10.1007/s11270-012-1139-z	bark			Column tests	60		0.73	0.365	1.34	1.4		1.64286			2.3	no												20	314.159	18849.6	0.032	0.0416667		artificial greywater	7.8	132	Total Phosphorus		#N/A	#REF!	4200			yes		0.97
Restprodukter från skog	Dalameh et al. (2012)	https://doi.org/10.1007/s11270-012-1139-z	bark			Column tests	60		0.73	0.365	1.34	1.4		1.64286			2.3	no												20	314.159	18849.6	0.032	0.0416667		artificial greywater	7.8	132	Phosphate		#N/A	#REF!	2100			yes		0.97
Restprodukter från skog	Dalameh et al. (2012)	https://doi.org/10.1007/s11270-012-1139-z	bark			Column tests	60		0.73	0.365	1.34	1.4		1.64286			2.3	no												20	314.159	18849.6	0.032	0.0416667		artificial greywater	7.8	132	Total nitrogen		#N/A	#REF!	75000			yes		0.19
Restprodukter från skog	Dalameh et al. (2012)	https://doi.org/10.1007/s11270-012-1139-z	bark			Column tests	60		0.73	0.365	1.34	1.4		1.64286			2.3	no												20	314.159	18849.6	0.032	0.0416667		artificial greywater	7.8	132	Total coliform		#N/A	#REF!	17300000	CFU/100 mL		yes		0.99
Biokol	Dalameh et al. (2012)	https://doi.org/10.1007/s11270-012-1139-z	Charcoal			Column tests	60		0.85	0.283	1.34	1.4		1.64286			2.3	no												20	314.159	18849.6	0.032	0.0416667		artificial greywater	7.8	132	BOD		#N/A	#REF!	425000			yes		0.97
Biokol	Dalameh et al. (2012)	https://doi.org/10.1007/s11270-012-1139-z	Charcoal			Column tests	60		0.85	0.283	1.9	1.4		1.64286			2.3	no												20	314.159	18849.6	0.032	0.0416667		artificial greywater	7.8	132	COD		#N/A	#REF!	890000			yes		0.94
Biokol	Dalameh et al. (2012)	https://doi.org/10.1007/s11270-012-1139-z	Charcoal			Column tests	60		0.85	0.283	1.9	1.4		1.64286			2.3	no												20	314.159	18849.6	0.032	0.0416667		artificial greywater	7.8	132	Total Phosphorus		#N/A	#REF!	4200			yes		0.91
Biokol	Dalameh et al. (2012)	https://doi.org/10.1007/s11270-012-1139-z	Charcoal			Column tests	60		0.85	0.283	1.9	1.4		1.64286			2.3	no												20	314.159	18849.6	0.032	0.0416667		artificial greywater	7.8	132	Phosphate		#N/A	#REF!	2100			yes		0.98
Biokol	Dalameh et al. (2012)	https://doi.org/10.1007/s11270-012-1139-z	Charcoal			Column tests	60		0.85	0.283	1.9	1.4		1.64286			2.3	no												20	314.159	18849.6	0.032	0.0416667		artificial greywater	7.8	132	Total nitrogen		#N/A	#REF!	75000			yes		0.98
Biokol	Dalameh et al. (2012)	https://doi.org/10.1007/s11270-012-1139-z	Charcoal			Column tests	60		0.85	0.283	1.9	1.4		1.64286			2.3	no												20	314.159	18849.6	0.032	0.0416667		artificial greywater	7.8	132	Total coliform		#N/A	#REF!	17300000			yes		0.91
Naturgrus	Dalameh et al. (2012)	https://doi.org/10.1007/s11270-012-1139-z	sand			Column tests	60		0.34	1.69	2.57	1.4		1.57143			2.2	no												20	314.159	18849.6	0.032	0.0416667		artificial greywater	7.8	132	BOD		#N/A	#REF!	425000			yes		0.75
Naturgrus	Dalameh et al. (2012)	https://doi.org/10.1007/s11270-012-1139-z	sand			Column tests	60		0.34	1.69	2.57	1.4		1.57143			2.2	no												20	314.159	18849.6	0.032	0.0416667		artificial greywater	7.8	132	COD		#N/A	#REF!	890000			yes		0.72
Naturgrus	Dalameh et al. (2012)	https://doi.org/10.1007/s11270-012-1139-z	sand			Column tests	60		0.34	1.69	2.57	1.4		1.57143			2.2	no												20	314.159	18849.6	0.032	0.0416667		artificial greywater	7.8	132	Total Phosphorus		#N/A	#REF!	4200			yes		0.78
Naturgrus	Dalameh et al. (2012)	https://doi.org/10.1007/s11270-012-1139-z	sand			Column tests	60		0.34	1.69	2.57	1.4		1.57143			2.2	no												20	314.159	18849.6	0.032	0.0416667		artificial greywater	7.8	132	Phosphate		#N/A	#REF!	2100			yes		0.83
Naturgrus	Dalameh et al. (2012)	https://doi.org/10.1007/s11270-012-1139-z	sand			Column tests	60		0.34	1.69	2.57	1.4		1.57143			2.2	no												20	314.159	18849.6	0.032	0.0416667		artificial greywater	7.8	132	Total nitrogen		#N/A	#REF!	75000			yes		0.05
Naturgrus	Dalameh et al. (2012)	https://doi.org/10.1007/s11270-012-1139-z	sand			Column tests	60		0.34	1.69	2.57	1.4		1.57143			2.2	no												20	314.159	18849.6	0.032	0.0416667		artificial greywater	7.8	132	Total coliform		#N/A	#REF!	17300000			yes		0.91
Biokol	El Hanandeh et al. (2017)	https://doi.org/10.1002/clen.201600123	8 % w/w olive oil biochar mixed with sand	sand		column test	15	na					0.5				na	no			4.4	no								11	95.0332	1425.5		0.00625		domestic sewage	7.8	71	Phosphorus	#N/A	#N/A	#REF!	21933.3		5000	no		0.82
Biokol	El Hanandeh et al. (2017)	https://doi.org/10.1002/clen.201600123	8 % olive oil biochar mixed with sand	sand		column test	15	na					0.3				na	no			4.4	no								11	95.0332	1425.5		0.00625		domestic sewage	7.8	71	Phosphorus	#N/A	#N/A	#REF!	21933.3		5000	no		0.82
Biokol	El Hanandeh et al. (2018)	https://doi.org/10.1002/clen.201600123	8 % w/w olive oil biochar mixed with sand	sand		column test	15	na					1.28				na	no			0.8	no								11	95.0332	1425.5		0.00625		domestic sewage	7.97	71	Phosphorus	#N/A	#N/A	#REF!	35000			no		0.82
Biokol	Eshetu Moges et al. (2015)	https://doi.org/10.1108/meq-07-2014-0101	Carbon Terra Gmbh	gravel		column test	60	na					3						5											14	153.938	10006		0.179594		source separated grey water	7.28	150	COD	#N/A	#N/A	#REF!	55130		55130	no		0.98	particle size nto characrerised throughly
Biokol	Eshetu Moges et al. (2015)	https://doi.org/10.1108/meq-07-2014-0101	Carbon Terra Gmbh	gravel		column test	60	na					3						5											14	153.938	10006		0.179594		source separated grey water	7.28	150	Phosphorus	#N/A	#N/A	#REF!	530		220	no
Biokol	Eshetu Moges et al. (2015)	https://doi.org/10.1108/meq-07-2014-0101	Carbon Terra Gmbh	gravel		column test	60	na					3						5											14	153.938	10006		0.179594		source separated grey water	7.28	150	Total nitrogen	#N/A	#N/A	#REF!	10030		3410	no
Biokol	Eshetu Moges et al. (2015)	https://doi.org/10.1108/meq-07-2014-0101	Carbon Terra Gmbh	gravel		column test	60	na					3						5											14	153.938	10006		0.179594		source separated grey water	7.28	150	Total bacteria count	#N/A	#N/A	#REF!	8300000		6400	no			bacteria in counts per liter
Biokol	Eshetu Moges et al. (2015)	https://doi.org/10.1108/meq-07-2014-0101	Carbon Terra Gmbh	gravel		column test	60	na					3						5											14	153.938	10006		0.179594		source separated grey water	7.28	150	E.coli	#N/A	#N/A	#REF!	264000		1460	no			bacteria in counts per liter
Däckklipp	Garcia-Perez et al. (2016)	https://doi.org/10.3390/recycling1010003	tire crumb	gravel		Full-scale	1200						60						15		4								45	6	270	328050		174.625		raw septic tank effluent	6.95	1068	BOD	#N/A	#N/A	#REF!	2373000		197000	no
Däckklipp	Garcia-Perez et al. (2016)	https://doi.org/10.3390/recycling1010003	tire crumb	gravel		Full-scale	1200						60						15		4								45	6	270	328050		174.625		raw septic tank effluent	6.95	1068	Total Phosphorus	#N/A	#N/A	#REF!	5200		1800	no
Däckklipp	Garcia-Perez et al. (2016)	https://doi.org/10.3390/recycling1010003	tire crumb	gravel		Full-scale	1200						60						15		4								45	6	270	328050		174.625		raw septic tank effluent	6.95	1068	E.coli	#N/A	#N/A	#REF!	800000	MPN	20000	no
Däckklipp	Garcia-Perez et al. (2016)	https://doi.org/10.3390/recycling1010003	tire crumb	gravel		Full-scale	1200						60						15		4								45	6	270	328050		174.625		raw septic tank effluent	6.95	1068	Ammonium	#N/A	#N/A	#REF!	28700		3600	no
Däckklipp	Garcia-Perez et al. (2016)	https://doi.org/10.3390/recycling1010003	tire crumb	gravel		Full-scale	1200						60						15		4								45	6	270	328050		174.625		raw septic tank effluent	6.95	1068	Nitrate	#N/A	#N/A	#REF!	240		190	no
Däckklipp	Garcia-Perez et al. (2016)	https://doi.org/10.3390/recycling1010003	tire crumb	gravel		Full-scale	1200						60						15		4								45	6	270	328050		174.625		raw septic tank effluent	6.95	1068	Total nitrogen	#N/A	#N/A	#REF!	57500		25090	no
Naturgrus	Hamisi et al. (2022)	http://dx.doi.org/10.1016/j.scitotenv.2022.155254	Quarry sand			column test	60	1416	0.43	1.566	2.688		0.8				5.94	no												5	19.635	1178.1		0.00347083	3.29861e-05	septic tank	7.31	98	Total Phosphorus	#N/A	#N/A	#REF!	7310		220	yes		0.97
Naturgrus	Hamisi et al. (2022)	http://dx.doi.org/10.1016/j.scitotenv.2022.155254	Quarry sand			column test	60	1416	0.43	1.566	2.688		0.8				5.94	no												5	19.635	1178.1		0.00347083	3.29861e-05	septic tank	7.31	98	Total Phosphorus	#N/A	#N/A	#REF!	7310		180	yes		0.98
Naturgrus	Hamisi et al. (2022)	http://dx.doi.org/10.1016/j.scitotenv.2022.155254	Quarry sand			column test	60	1416	0.43	1.566	2.688		0.8				5.94	no												5	19.635	1178.1		0.00347083	3.29861e-05	septic tank	7.31	98	Total Phosphorus	#N/A	#N/A	#REF!	7310		190	yes		0.99
Naturgrus	Hamisi et al. (2022)	http://dx.doi.org/10.1016/j.scitotenv.2022.155254	Quarry sand			column test	60	1416	0.43	1.566	2.688		0.8				5.94	no												5	19.635	1178.1		0.00347083	3.29861e-05	biofiltration tank water	8.06	98	Total Phosphorus	#N/A	#N/A	#REF!	6000		1850	yes		0.77
Naturgrus	Hamisi et al. (2022)	http://dx.doi.org/10.1016/j.scitotenv.2022.155254	Quarry sand			column test	60	1416	0.43	1.566	2.688		0.8				5.94	no												5	19.635	1178.1		0.00347083	3.29861e-05	biofiltration tank water	8.06	98	Total Phosphorus	#N/A	#N/A	#REF!	6000		1380	yes		0.81
Naturgrus	Hamisi et al. (2022)	http://dx.doi.org/10.1016/j.scitotenv.2022.155254	Quarry sand			column test	60	1416	0.43	1.566	2.688		0.8				5.94	no												5	19.635	1178.1		0.00347083	3.29861e-05	biofiltration tank water	8.06	98	Total Phosphorus	#N/A	#N/A	#REF!	6000		2080	yes		0.71
Naturgrus	Hamisi et al. (2022)	http://dx.doi.org/10.1016/j.scitotenv.2022.155254	Quarry sand			column test	60	1416	0.43	1.566	2.688		0.8				5.94	no												5	19.635	1178.1		0.00347083	3.29861e-05	Polonite bag water	9.46	98	Total Phosphorus	#N/A	#N/A	#REF!	2330		630	yes		0.89
Naturgrus	Hamisi et al. (2022)	http://dx.doi.org/10.1016/j.scitotenv.2022.155254	Quarry sand			column test	60	1416	0.43	1.566	2.688		0.8				5.94	no												5	19.635	1178.1		0.00347083	3.29861e-05	Polonite bag water	9.46	98	Total Phosphorus	#N/A	#N/A	#REF!	2330		680	yes		0.88
Naturgrus	Hamisi et al. (2022)	http://dx.doi.org/10.1016/j.scitotenv.2022.155254	Quarry sand			column test	60	1416	0.43	1.566	2.688		0.8				5.94	no												5	19.635	1178.1		0.00347083	3.29861e-05	Polonite bag water	9.46	98	Total Phosphorus	#N/A	#N/A	#REF!	2330		530	yes		0.93
Naturgrus	Healy and Burke (2011)	http://dx.doi.org/10.1016/j.desal.2010.12.024	sand	gravel		column test	65						0.15						7.5		15			1.5							176.71	12811.5		0.0736311		synthetic wastewater	NA	525	COD	#N/A	#N/A	#REF!	99200		53800			0.45
Naturgrus	Healy and Burke (2011)	http://dx.doi.org/10.1016/j.desal.2010.12.024	sand	gravel		column test	37.5						0.15						7.5		15			1.5							176.71	7951.95		0.0736311		synthetic wastewater	NA	525	COD	#N/A	#N/A	#REF!	99200		54500			0.444
Naturgrus	Healy and Burke (2011)	http://dx.doi.org/10.1016/j.desal.2010.12.024	sand	gravel		column test	65						0.15						7.5		15			1.5							176.71	12811.5		0.0736311		synthetic wastewater	NA	525	Total nitrogen	#N/A	#N/A	#REF!	0.06		0			1
Naturgrus	Healy and Burke (2011)	http://dx.doi.org/10.1016/j.desal.2010.12.024	sand	gravel		column test	37.5						0.15						7.5		15			1.5							176.71	7951.95		0.0736311		synthetic wastewater	NA	525	Total nitrogen	#N/A	#N/A	#REF!	0.06		0			1
Biokol	Hong et al. (2022)	https://doi.org/10.1016/j.jenvman.2021.114282	6 % beetle-kill pine biochar	soil		Full-scale installation	80	1.30944e+07												2.05146e+08				1.1							2480000	198400000		972.5		stormwater	NA	1095	Pb	#N/A	#N/A	#REF!	2.884		2.79				average in- and outflow concentrations, varying rain-fed water flow
Biokol	Hong et al. (2022)	https://doi.org/10.1016/j.jenvman.2021.114282	15 % beetle-kill pine biochar	soil		Full-scale installation	80	3.2736e+07												1.85504e+08				1.1							2480000	198400000		972.5		stormwater	NA	1095	Pb	#N/A	#N/A	#REF!	2.884		2.786				average in- and outflow concentrations, varying rain-fed water flow
Biokol	Hong et al. (2022)	https://doi.org/10.1016/j.jenvman.2021.114282	30 % beetle-kill pine biochar	soil		Full-scale installation	80	6.5472e+07												1.52768e+08				1.1							2480000	198400000		972.5		stormwater	NA	1095	Pb	#N/A	#N/A	#REF!	2.884		2.784				average in- and outflow concentrations, varying rain-fed water flow
Biokol	Hong et al. (2022)	https://doi.org/10.1016/j.jenvman.2021.114282	6 % beetle-kill pine biochar	soil		Full-scale installation	80	1.30944e+07												2.05146e+08				1.1							2480000	198400000		972.5		stormwater	NA	1095	Cu	#N/A	#N/A	#REF!	3.1		3.021				average in- and outflow concentrations, varying rain-fed water flow
Biokol	Hong et al. (2022)	https://doi.org/10.1016/j.jenvman.2021.114282	15 % beetle-kill pine biochar	soil		Full-scale installation	80	3.2736e+07												1.85504e+08				1.1							2480000	198400000		972.5		stormwater	NA	1095	Cu	#N/A	#N/A	#REF!	3.1		3.028				average in- and outflow concentrations, varying rain-fed water flow
Biokol	Hong et al. (2022)	https://doi.org/10.1016/j.jenvman.2021.114282	30 % beetle-kill pine biochar	soil		Full-scale installation	80	6.5472e+07												1.52768e+08				1.1							2480000	198400000		972.5		stormwater	NA	1095	Cu	#N/A	#N/A	#REF!	3.1		3.03				average in- and outflow concentrations, varying rain-fed water flow
Biokol	Hong et al. (2022)	https://doi.org/10.1016/j.jenvman.2021.114282	6 % beetle-kill pine biochar	soil		Full-scale installation	80	1.30944e+07												2.05146e+08				1.1							2480000	198400000		972.5		stormwater	NA	1095	Zn	#N/A	#N/A	#REF!	17.3		17.2				average in- and outflow concentrations, varying rain-fed water flow
Biokol	Hong et al. (2022)	https://doi.org/10.1016/j.jenvman.2021.114282	15 % beetle-kill pine biochar	soil		Full-scale installation	80	3.2736e+07												1.85504e+08				1.1							2480000	198400000		972.5		stormwater	NA	1095	Zn	#N/A	#N/A	#REF!	17.3		17.18				average in- and outflow concentrations, varying rain-fed water flow
Biokol	Hong et al. (2022)	https://doi.org/10.1016/j.jenvman.2021.114282	30 % beetle-kill pine biochar	soil		Full-scale installation	80	6.5472e+07												1.52768e+08				1.1							2480000	198400000		972.5		stormwater	NA	1095	Zn	#N/A	#N/A	#REF!	17.3		17.17				average in- and outflow concentrations, varying rain-fed water flow
Naturgrus	Hu et al. (2006)	https://doi.org/10.1016/j.watres.2006.01.041	sand	pea stone		Full-scale installation	60						1.5																		108000	6480000		83.3333		wastewater	4		BOD	#N/A	#N/A	#REF!	93000		15000
Naturgrus	Hu et al. (2006)	https://doi.org/10.1016/j.watres.2006.01.041	sand	pea stone		Full-scale installation	60						1.5																		108000	6480000		83.3333		wastewater	4		Total nitrogen	#N/A	#N/A	#REF!	58200		38100
Naturgrus	Hu et al. (2006)	https://doi.org/10.1016/j.watres.2006.01.041	sand	pea stone		Full-scale installation	60						1.5																		108000	6480000		83.3333		wastewater	4		Ammonium	#N/A	#N/A	#REF!	27600		700
Naturgrus	Hu et al. (2006)	https://doi.org/10.1016/j.watres.2006.01.041	sand	pea stone		Full-scale installation	60						1.5																		108000	6480000		83.3333		wastewater	4		Total phosphorus	#N/A	#N/A	#REF!	10300		8600
Naturgrus	Hu et al. (2006)	https://doi.org/10.1088/1755-1315/973/1/012002	sand	pea stone		Full-scale installation	60						1.5																		108000	6480000		83.3333		wastewater	4		Fecal coliform	#N/A	#N/A	#REF!	37000000		15000000
Däckklipp	Hu et al. (2014)	https://doi.org/10.1061/(asce)ee.1943-7870.0000778	Tire shreds			wastewater	37		0.53				5.745																	6.4	32.1699	1190.29		0.12		wastewater	7	172	BOD		#N/A	#REF!	114500		33200
Däckklipp	Hu et al. (2014)	https://doi.org/10.1061/(asce)ee.1943-7870.0000778	Tire shreds			wastewater	37		0.53				5.745																	6.4	32.1699	1190.29		0.12		wastewater	7	172	BOD		#N/A	#REF!	114500		51700
Däckklipp	Hu et al. (2014)	https://doi.org/10.1061/(asce)ee.1943-7870.0000778	Tire shreds			wastewater	37		0.53				5.745																	6.4	32.1699	1190.29		0.12		wastewater	7	172	BOD		#N/A	#REF!	114500		76500
Biokol	Huaman et al. (2022)	https://doi.org/10.1016/j.watres.2006.01.041	Charcoal (bed A, block 1)			pilot plant	60	na										no											50	50	2500	150000	#REF!	23.75		domestic wastewater	7.68	110	BOD	#N/A	#N/A	#REF!				no		0.325
Biokol	Huaman et al. (2022)	https://doi.org/10.1016/j.watres.2006.01.041	Charcoal (bed B, block 1)			pilot plant	60	na										no											40	40	1600	96000	#REF!	23.75		domestic wastewater	7.68	110	BOD	#N/A	#N/A	#REF!				no		0.355
Biokol	Huaman et al. (2022)	https://doi.org/10.1016/j.watres.2006.01.041	Charcoal (bed C, block 1)			pilot plant	60	na										no											35	35	1225	73500	#REF!	23.75		domestic wastewater	7.68	110	BOD	#N/A	#N/A	#REF!				no		0.444
Biokol	Huaman et al. (2022)	https://doi.org/10.1016/j.watres.2006.01.041	Charcoal (bed A, block 2)			pilot plant	60	na										no											50	50	2500	150000	#REF!	22.5		domestic wastewater	7.69	110	BOD	#N/A	#N/A	#REF!				no		0.422
Biokol	Huaman et al. (2022)	https://doi.org/10.1016/j.watres.2006.01.041	Charcoal (bed B, block 2)			pilot plant	60	na										no											40	40	1600	96000	#REF!	22.5		domestic wastewater	7.69	110	BOD	#N/A	#N/A	#REF!				no		0.347
Biokol	Huaman et al. (2022)	https://doi.org/10.1016/j.watres.2006.01.041	Charcoal (bed C, block 2)			pilot plant	60	na										no											35	35	1225	73500	#REF!	22.5		domestic wastewater	7.69	110	BOD	#N/A	#N/A	#REF!				no		0.378
Biokol	Huaman et al. (2022)	https://doi.org/10.1016/j.watres.2006.01.041	Charcoal (bed A, block 3)			pilot plant	60	na										no											50	50	2500	150000	#REF!	22.08		domestic wastewater	7.71	110	BOD	#N/A	#N/A	#REF!				no		0.377
Biokol	Huaman et al. (2022)	https://doi.org/10.1016/j.watres.2006.01.041	Charcoal (bed B, block 3)			pilot plant	60	na										no											40	40	1600	96000	#REF!	22.08		domestic wastewater	7.71	110	BOD	#N/A	#N/A	#REF!				no		0.444
Biokol	Huaman et al. (2022)	https://doi.org/10.1016/j.watres.2006.01.041	Charcoal (bed C, block 3)			pilot plant	60	na										no											50	50	2500	150000	#REF!	22.08		domestic wastewater	7.71	110	BOD	#N/A	#N/A	#REF!				no		0.403
Biokol	Huaman et al. (2022)	https://doi.org/10.1016/j.watres.2006.01.041	Charcoal (bed A, block 4)			pilot plant	60	na										no											50	50	2500	150000	#REF!	24.17		domestic wastewater	7.74	110	BOD	#N/A	#N/A	#REF!				no		0.438
Biokol	Huaman et al. (2022)	https://doi.org/10.1016/j.watres.2006.01.041	Charcoal (bed B, block 4)			pilot plant	60	na										no											40	40	1600	96000	#REF!	24.17		domestic wastewater	7.74	110	BOD	#N/A	#N/A	#REF!				no		0.46
Biokol	Huaman et al. (2022)	https://doi.org/10.1016/j.watres.2006.01.041	Charcoal (bed C, block 4)			pilot plant	60	na										no											35	35	1225	73500	#REF!	24.17		domestic wastewater	7.74	110	BOD	#N/A	#N/A	#REF!				no		0.461
Biokol	Huggins et al. (2016)	https://doi.org/10.1016/j.watres.2016.02.059	Granular wood-derived biochar (BC)			column test	50.8						4.07437					no												5.1	20.4282	1037.75		24		wastewater	9.66	0.0329861	COD	#N/A	#N/A	#REF!	1243000			yes		0.94
Biokol	Huggins et al. (2016)	https://doi.org/10.1016/j.watres.2016.02.059	Granular activated carbon (GAC)			column test	50.8						2.63561					no												5.1	20.4282	1037.75		24		wastewater	8.22	0.0329861	COD	#N/A	#N/A	#REF!	1243000			yes		0.83
Biokol	Huggins et al. (2016)	https://doi.org/10.1016/j.watres.2016.02.059	Granular wood-derived biochar (BC)			column test	50.8						4.07437					no												5.1	20.4282	1037.75		24		wastewater	9.66	0.0329861	Ammonia	#N/A	#N/A	#REF!	18000			yes		0.9
Biokol	Huggins et al. (2016)	https://doi.org/10.1016/j.watres.2016.02.059	Granular activated carbon (GAC)			column test	50.8						2.63561					no												5.1	20.4282	1037.75		24		wastewater	8.22	0.0329861	Ammonia	#N/A	#N/A	#REF!	18000			yes		0.67
Biokol	Huggins et al. (2016)	https://doi.org/10.1016/j.watres.2016.02.059	Granular wood-derived biochar (BC)			column test	50.8						4.07437					no												5.1	20.4282	1037.75		24		wastewater	9.66	0.0329861	Phosphate	#N/A	#N/A	#REF!	24000			yes		0.87
Biokol	Huggins et al. (2016)	https://doi.org/10.1016/j.watres.2016.02.059	Granular activated carbon (GAC)			column test	50.8						2.63561					no												5.1	20.4282	1037.75		24		wastewater	8.22	0.0329861	Phosphate	#N/A	#N/A	#REF!	24000			yes		0.79
Naturgrus	Hylander et al. (2006)	https://doi.org/10.1016/j.biortech.2005.04.026	sand			column test	50		0.44				1.5																		706.86	35343		0.25		wastewater		469	Phosphate	#N/A	#N/A	#REF!	4200		4200			0.5718	Wastewater was first settled and filtered 100 um
Naturgrus	Jamwal et al. (2022)	https://doi.org/10.1016/j.ecoleng.2021.106506	gravel			Pilot plant	800		0.4				45																		21000	16800000		88.4167		stormwater	6.67	420	Nitrate	#N/A	#N/A	#REF!	3100		2200			0.3	horizontal flow pilot
Naturgrus	Jamwal et al. (2022)	https://doi.org/10.1016/j.ecoleng.2021.106506	gravel			Pilot plant	800		0.4				45																		21000	16800000		88.4167		stormwater	6.67	420	Ammonium	#N/A	#N/A	#REF!	4100		8700				horizontal flow pilot
Naturgrus	Jamwal et al. (2022)	https://doi.org/10.1016/j.ecoleng.2021.106506	gravel			Pilot plant	800		0.4				45																		21000	16800000		88.4167		stormwater	6.67	420	Total nitrogen	#N/A	#N/A	#REF!	28600		25000			0.13	horizontal flow pilot
Naturgrus	Jamwal et al. (2022)	https://doi.org/10.1016/j.ecoleng.2021.106506	gravel			Pilot plant	800		0.4				45																		21000	16800000		88.4167		stormwater	6.67	420	Phosphate	#N/A	#N/A	#REF!	3300		4300				horizontal flow pilot
Naturgrus	Jamwal et al. (2022)	https://doi.org/10.1016/j.ecoleng.2021.106506	gravel			Pilot plant	800		0.4				45																		21000	16800000		88.4167		stormwater	6.67	420	Total phosphorus	#N/A	#N/A	#REF!	9800		6300			0.36	horizontal flow pilot
Naturgrus	Jamwal et al. (2022)	https://doi.org/10.1016/j.ecoleng.2021.106506	gravel			Pilot plant	800		0.4				45																		21000	16800000		88.4167		stormwater	6.67	420	BOD	#N/A	#N/A	#REF!	439000		99800			0.77	horizontal flow pilot
Naturgrus	Jamwal et al. (2022)	https://doi.org/10.1016/j.ecoleng.2021.106506	gravel			Pilot plant	800		0.4				45																		21000	16800000		88.4167		stormwater	6.67	420	COD	#N/A	#N/A	#REF!	1528000		499000			0.67	horizontal flow pilot
Naturgrus	Jamwal et al. (2022)	https://doi.org/10.1016/j.ecoleng.2021.106506	gravel			Pilot plant	800		0.4				45																		21000	16800000		88.4167		stormwater	6.67	420	Fecal coliform	#N/A	#N/A	#REF!	6		5.8			0.004	horizontal flow pilot
Biokol	Kaetzl et al. (2018)	https://doi.org/10.3390/w10070818	Biochar (from rice husks)			column test	55		49.7																					5	19.635	1079.92		0.0981748		municipal waste water	7.4	400	COD	#N/A	#N/A	#REF!	37500		18200				the filtermaterial characteristics are well described in the study! also info about E.coli
Biokol	Kaetzl et al. (2018)	https://doi.org/10.3390/w10070818	Rice husks			column test	55		51.8																					5	19.635	1079.92		0.0981748		municipal waste water	7.4	400	COD	#N/A	#N/A	#REF!	37500		43400				the filtermaterial characteristics are well described in the study! also info about E.coli
Naturgrus	Kaetzl et al. (2018)	https://doi.org/10.3390/w10070818	Sand			column test	55		42.4																					5	19.635	1079.92		0.0981748		municipal waste water	7.4	400	COD	#N/A	#N/A	#REF!	37500		21700				the filtermaterial characteristics are well described in the study! also info about E.coli
Naturgrus	Kaetzl et al. (2018)	https://doi.org/10.3390/w10070818	Quartz gravel			column test	150						10.5					no												5	19.635	2945.24	0.05	0.0981748		municipal waste water	7.8		COD		#N/A	#REF!	102000			no		0.74
Naturgrus	Kaetzl et al. (2018)	https://doi.org/10.3390/w10070818	Quartz gravel			column test	150						10.5					no												5	19.635	2945.24	0.05	0.0981748		municipal waste water	7.8		TOC		#N/A	#REF!	48000			no		0.64
Naturgrus	Kaetzl et al. (2018)	https://doi.org/10.3390/w10070818	Quartz gravel			column test	150						10.5					no												5	19.635	2945.24	0.05	0.0981748		municipal waste water	7.8		Total nitrogen		#N/A	#REF!	62000			no		0.12
Naturgrus	Kaetzl et al. (2018)	https://doi.org/10.3390/w10070818	Quartz gravel			column test	150						10.5					no												5	19.635	2945.24	0.05	0.0981748		municipal waste water	7.8		Total Phosphorus		#N/A	#REF!	2200			no		0.15
Naturgrus	Kaetzl et al. (2018)	https://doi.org/10.3390/w10070818	Quartz gravel			column test	150						10.5					no												5	19.635	2945.24	0.05	0.0981748		municipal waste water	7.8		E.coli		#N/A	#REF!	1.41254e+06	MPN/100 mL		no		0.0084
Naturgrus	Kaetzl et al. (2018)	https://doi.org/10.3390/w10070818	Quartz gravel			column test	150						10.5					no												5	19.635	2945.24	0.05	0.0981748		municipal waste water	7.8		Enterococci		#N/A	#REF!	295121	MPN/100 mL		no		0.0081
Biokol	Kaetzl et al. (2018)	https://doi.org/10.3390/w10070818	Biochar			column test	150						10.5					no												5	19.635	2945.24	0.05	0.0981748		municipal waste water	7.8		COD		#N/A	#REF!	48000			no		0.87
Biokol	Kaetzl et al. (2018)	https://doi.org/10.3390/w10070818	Biochar			column test	150						10.5					no												5	19.635	2945.24	0.05	0.0981748		municipal waste water	7.8		TOC		#N/A	#REF!	31000			no		0.77
Biokol	Kaetzl et al. (2018)	https://doi.org/10.3390/w10070818	Biochar			column test	150						10.5					no												5	19.635	2945.24	0.05	0.0981748		municipal waste water	7.8		Total nitrogen		#N/A	#REF!	61000			no		0.14
Biokol	Kaetzl et al. (2018)	https://doi.org/10.3390/w10070818	Biochar			column test	150						10.5					no												5	19.635	2945.24	0.05	0.0981748		municipal waste water	7.8		Total Phosphorus		#N/A	#REF!	2300			no		0.13
Biokol	Kaetzl et al. (2018)	https://doi.org/10.3390/w10070818	Biochar			column test	150						10.5					no												5	19.635	2945.24	0.05	0.0981748		municipal waste water	7.8		E.coli		#N/A	#REF!	912011	MPN/100 mL		no		0.0099
Biokol	Kaetzl et al. (2018)	https://doi.org/10.3390/w10070818	Biochar			column test	150						10.5					no												5	19.635	2945.24	0.05	0.0981748		municipal waste water	7.8		Enterococci		#N/A	#REF!	190546	MPN/100 mL		no		0.0102
Restprodukter från skog	Kaetzl et al. (2018)	https://doi.org/10.3390/w10070818	Woodchips			column test	150						10.5					no												5	19.635	2945.24	0.05	0.0981748		municipal waste water	7.8		COD		#N/A	#REF!	114000			no		0.7
Restprodukter från skog	Kaetzl et al. (2018)	https://doi.org/10.3390/w10070818	Woodchips			column test	150						10.5					no												5	19.635	2945.24	0.05	0.0981748		municipal waste water	7.8		TOC		#N/A	#REF!	50000			no		0.64
Restprodukter från skog	Kaetzl et al. (2018)	https://doi.org/10.3390/w10070818	Woodchips			column test	150						10.5					no												5	19.635	2945.24	0.05	0.0981748		municipal waste water	7.8		Total nitrogen		#N/A	#REF!	64000			no		0.07
Restprodukter från skog	Kaetzl et al. (2018)	https://doi.org/10.3390/w10070818	Woodchips			column test	150						10.5					no												5	19.635	2945.24	0.05	0.0981748		municipal waste water	7.8		Total Phosphorus		#N/A	#REF!	2300			no		0.104
Restprodukter från skog	Kaetzl et al. (2018)	https://doi.org/10.3390/w10070818	Woodchips			column test	150						10.5					no												5	19.635	2945.24	0.05	0.0981748		municipal waste water	7.8		E.coli		#N/A	#REF!	1.34896e+06	MPN/100 mL		no		0.0078
Restprodukter från skog	Kaetzl et al. (2018)	https://doi.org/10.3390/w10070818	Woodchips			column test	150						10.5					no												5	19.635	2945.24	0.05	0.0981748		municipal waste water	7.8		Enterococci		#N/A	#REF!	295121	MPN/100 mL		no		0.0082
Biokol	Kaetzl et al. (2020)	https://doi.org/10.1038/s41598-020-57981-0	Biochar	quarts		column test	60	na	na	na		0.58	na	1.8096			3.12	no	6	na	0.86	1.47	na	na						5	19.635	1295.91		0.0981748		municipal waste water	7.4	70	COD	#N/A	#N/A	#REF!	305000		69000	no			the filtermaterial characteristics are well described in the study! also info about E.coli
Naturgrus	Kaetzl et al. (2020)	https://doi.org/10.1038/s41598-020-57981-0	Quarts (reference)			column test	60	na	na	na		0.86	na	1.2642			1.47	no		na			na	na						5	19.635	1178.1		0.0981748		municipal waste water	7.4	70	COD	#N/A	#N/A	#REF!	305000		34000	no			the filtermaterial characteristics are well described in the study! also info about E.coli
Biokol	Kaetzl et al. (2020)	https://doi.org/10.1038/s41598-020-57981-0	Biochar	quarts		column test	60	na	na	na		0.58	na	1.8096			3.12	no	6	na	0.86	1.47	na	na						5	19.635	1295.91		0.0981748		municipal waste water	7.4	70	Ammonium	#N/A	#N/A	#REF!	42000		39000	no			the filtermaterial characteristics are well described in the study! also info about E.coli
Biokol	Kaetzl et al. (2020)	https://doi.org/10.1038/s41598-020-57981-0	Quarts (reference)			column test	60	na	na	na		0.86	na	1.2642			1.47	no		na			na	na						5	19.635	1178.1		0.0981748		municipal waste water	7.4	70	Ammonium	#N/A	#N/A	#REF!	42000		40000	no			the filtermaterial characteristics are well described in the study! also info about E.coli
Biokol	Kaetzl et al. (2020)	https://doi.org/10.1038/s41598-020-57981-0	Biochar	quarts		column test	60	na	na	na		0.58	na	1.8096			3.12	no	6	na	0.86	1.47	na	na						5	19.635	1295.91		0.0981748		municipal waste water	7.4	70	Total Phosphorus	#N/A	#N/A	#REF!	6500		4300	no			the filtermaterial characteristics are well described in the study! also info about E.coli
Naturgrus	Kaetzl et al. (2020)	https://doi.org/10.1038/s41598-020-57981-0	Quarts (reference)			column test	60	na	na	na		0.86	na	1.2642			1.47	no		na			na	na						5	19.635	1178.1		0.0981748		municipal waste water	7.4	70	Total Phosphorus	#N/A	#N/A	#REF!	6500		4900	no			the filtermaterial characteristics are well described in the study! also info about E.coli
Naturgrus	Kaetzl et al. (2020)	https://doi.org/10.1038/s41598-020-57981-0	sand			column test	60						0.86																	5	19.635	1178.1		0.0981748		wastewater	7.4	70	COD	#N/A	#N/A	#REF!	305000		116000
Naturgrus	Kaetzl et al. (2020)	https://doi.org/10.1038/s41598-020-57981-0	sand			column test	60						0.86																	5	19.635	1178.1		0.0981748		wastewater	7.4	70	Ammonium	#N/A	#N/A	#REF!	42000		40000
Naturgrus	Kaetzl et al. (2020)	https://doi.org/10.1038/s41598-020-57981-0	sand			column test	60						0.86																	5	19.635	1178.1		0.0981748		wastewater	7.4	70	Total phosphorus	#N/A	#N/A	#REF!	6500		4900
Naturgrus	Kaetzl et al. (2020)	https://doi.org/10.1038/s41598-020-57981-0	sand			column test	60						0.86																	5	19.635	1178.1		0.0981748		wastewater	7.4	70	Fecal coliform	#N/A	#N/A	#REF!	1.58489e+06		79432.8
Biokol	Kaetzl et al. (2020)	https://doi.org/10.1038/s41598-020-57981-0	Biochar			column test	60	na	na	na		0.58	na	1.8096			3.12	no		na	0.86	1.47	na	na						5	19.635	1178.1		0.0981748		wastewater	7.4	70	Fecal coliform	#N/A	#N/A	#REF!	1.58489e+06		63095.7	no
Däckklipp	Kershaw (1996)	https://preserve.lehigh.edu/lehigh-scholarship/graduate-publications-theses-dissertations/theses-dissertations/btex-removal	WRF # 10 ground rubber				15.1516	7.4				0.39	1.04	1.18	0.65	0.14	3.37	yes												1	0.785398	11.9							Benzene	C1=CC=CC=C1	#REF!	#REF!	38.8					0.34
Däckklipp	Kershaw (1996)	https://preserve.lehigh.edu/lehigh-scholarship/graduate-publications-theses-dissertations/theses-dissertations/btex-removal	WRF # 10 ground rubber				19.4806	10				0.39	1.04	1.18	0.65	0.14	3.37	yes												1	0.785398	15.3							Benzene	C1=CC=CC=C1	#REF!	#REF!	71.4					0.37
Däckklipp	Kershaw (1996)	https://preserve.lehigh.edu/lehigh-scholarship/graduate-publications-theses-dissertations/theses-dissertations/btex-removal	WRF # 10 ground rubber				19.9899	10				0.39	1.04	1.18	0.65	0.14	3.37	yes												1	0.785398	15.7							Benzene	C1=CC=CC=C1	#REF!	#REF!	29					0.38
Däckklipp	Kershaw (1996)	https://preserve.lehigh.edu/lehigh-scholarship/graduate-publications-theses-dissertations/theses-dissertations/btex-removal	WRF # 10 ground rubber				15.014	50				0.39	1.04	1.18	0.65	0.14	3.37	yes												2.5	4.90874	73.7							Benzene	C1=CC=CC=C1	#REF!	#REF!	72.3					0.46
Däckklipp	Kershaw (1996)	https://preserve.lehigh.edu/lehigh-scholarship/graduate-publications-theses-dissertations/theses-dissertations/btex-removal	WRF # 10 ground rubber				15.014	60				0.39	1.04	1.18	0.65	0.14	3.37	yes												2.5	4.90874	73.7							Benzene	C1=CC=CC=C1	#REF!	#REF!	75.4					0.43
Däckklipp	Kershaw (1996)	https://preserve.lehigh.edu/lehigh-scholarship/graduate-publications-theses-dissertations/theses-dissertations/btex-removal	WRF # 10 ground rubber				15.014	53				0.39	1.04	1.18	0.65	0.14	3.37	yes												2.5	4.90874	73.7							Benzene	C1=CC=CC=C1	#REF!	#REF!	88.6					0.4
Däckklipp	Kershaw (1996)	https://preserve.lehigh.edu/lehigh-scholarship/graduate-publications-theses-dissertations/theses-dissertations/btex-removal	WRF # 10 ground rubber				15.014	53				0.39	1.04	1.18	0.65	0.14	3.37	yes												2.5	4.90874	73.7							Toluene	CC1=CC=CC=C1	#REF!	#REF!	92.36					0.41
Däckklipp	Kershaw (1996)	https://preserve.lehigh.edu/lehigh-scholarship/graduate-publications-theses-dissertations/theses-dissertations/btex-removal	WRF # 10 ground rubber				15.014	53				0.39	1.04	1.18	0.65	0.14	3.37	yes												2.5	4.90874	73.7							Toluene	CC1=CC=CC=C1	#REF!	#REF!	81.36					0.44
Däckklipp	Kershaw (1996)	https://preserve.lehigh.edu/lehigh-scholarship/graduate-publications-theses-dissertations/theses-dissertations/btex-removal	WRF # 10 ground rubber				15.014	53				0.39	1.04	1.18	0.65	0.14	3.37	yes												2.5	4.90874	73.7							Toluene	CC1=CC=CC=C1	#REF!	#REF!	92.22					0.43
Däckklipp	Kershaw (1996)	https://preserve.lehigh.edu/lehigh-scholarship/graduate-publications-theses-dissertations/theses-dissertations/btex-removal	WRF # 10 ground rubber				15.014	60				0.39	1.04	1.18	0.65	0.14	3.37	yes												2.5	4.90874	73.7							O-xylene	CC1=CC=CC=C1C	#REF!	#REF!	62.49					0.4
Däckklipp	Kershaw (1996)	https://preserve.lehigh.edu/lehigh-scholarship/graduate-publications-theses-dissertations/theses-dissertations/btex-removal	WRF # 10 ground rubber				15.014	53				0.39	1.04	1.18	0.65	0.14	3.37	yes												2.5	4.90874	73.7							O-xylene	CC1=CC=CC=C1C	#REF!	#REF!	51.9					0.61
Däckklipp	Kershaw (1996)	https://preserve.lehigh.edu/lehigh-scholarship/graduate-publications-theses-dissertations/theses-dissertations/btex-removal	WRF # 10 ground rubber				15.014	53				0.39	1.04	1.18	0.65	0.14	3.37	yes												2.5	4.90874	73.7							O-xylene	CC1=CC=CC=C1C	#REF!	#REF!	50.28					0.38
Biokol	Kholoma et al. (2016)	https://doi.org/10.1080/09593330.2016.1170888	charcoal	sand	gravel	Full scale	20	32400	0.5	0.54			10.25				na	no	30	107100	12.65	na	0.45	1.7		15			150	500	75000	4875000		1.66667		wastewater	7.47	455	Phosphate	#N/A	#N/A	#REF!	6000		4730	no
Biokol	Kholoma et al. (2016)	https://doi.org/10.1080/09593330.2016.1170888	charcoal	sand	gravel	Full scale	20	32400	0.5	0.54			10.25				na	no	30	107100	12.65	na	0.45	1.7		15			150	500	75000	4875000		1.66667		wastewater	7.47	455	Total phosphorus	#N/A	#N/A	#REF!	9000		6630	no
Biokol	Kholoma et al. (2016)	https://doi.org/10.1080/09593330.2016.1170888	charcoal	Gas concrete	gravel	Full scale	20	32400	0.5	0.54			10.25				na	no	30	63800	45	na	0.6	0.66		15			150	500	75000	4875000					7.89	455	Phosphate	#N/A	#N/A	#REF!	6000		3830	no
Biokol	Kholoma et al. (2016)	https://doi.org/10.1080/09593330.2016.1170888	charcoal	Gas concrete	gravel	Full scale	20	32400	0.5	0.54			10.25				na	no	30	63800	45	na	0.6	0.66		15			150	500	75000	4875000					7.89	455	Total phosphorus	#N/A	#N/A	#REF!	9000		6110	no
Naturgrus	Kholoma et al. (2016)	https://doi.org/10.1080/09593330.2016.1170888	sand	gravel		Full scale	50	107100	0.45	1.7			12.65				na	no	15					1.7					150	500	75000	4875000		1.66667		wastewater	7.3	455	Phosphate	#N/A	#N/A	#REF!	6000		6420	no
Naturgrus	Kholoma et al. (2016)	https://doi.org/10.1080/09593330.2016.1170888	sand	gravel		Full scale	50	107100	0.45	1.7			12.65				na	no	15					1.7					150	500	75000	4875000		1.66667		wastewater	7.3	455	Total phosphorus	#N/A	#N/A	#REF!	9000		8670	no
Naturgrus	Kholoma et al. (2020)	https://doi.org/10.3390/app10030790	Sand			column test	50	107100					3																			0		0.002625		wastewater	7.7	399	COD	#N/A	#N/A	#REF!	25300		12100			0.52	angiven kornstorlek filtermatterial: 2-4 mm
Betongkross	Kholoma et al. (2020)	https://doi.org/10.3390/app10030790	Gas concrete			column test	50	63800					3											sand								0		0.002625		wastewater	9.1	399	COD	#N/A	#N/A	#REF!	25300		9400			0.63	angiven kornstorlek filtermatterial: 2-4 mm
Biokol	Kholoma et al. (2020)	https://doi.org/10.3390/app10030790	Biochar			Full scale	50	32400	0.5	0.54			10.25				na	no				na							150	500	75000	3750000		0.002625		wastewater	8	399	COD	#N/A	#N/A	#REF!	25300		10100	no		0.6	angiven kornstorlek filtermatterial: 2-4 mm
Biokol	Kholoma et al. (2020)	https://doi.org/10.3390/app10030790	Biochar	sand		Full scale	20	32400	0.5	0.54			10.25				na	no	30	107100	12.65	na	0.45	1.7					150	500	75000	3750000		0.002625		wastewater	7.9	399	COD	#N/A	#N/A	#REF!	25300		10200	no		0.58	angiven kornstorlek filtermatterial: 2-4 mm
Biokol	Kholoma et al. (2020)	https://doi.org/10.3390/app10030790	Biochar	Gas concrete		Full scale	20	32400	0.5	0.54			10.25				na	no	30	63800	45	na	0.6	0.66					150	500	75000	3750000		0.002625		wastewater	8.9	399	COD	#N/A	#N/A	#REF!	25300		10000	no		0.61	angiven kornstorlek filtermatterial: 2-4 mm
Naturgrus	Kholoma et al. (2020)	https://doi.org/10.3390/app10030790	Sand			column test	50	107100					10.25											Gas concrete								0		0.002625		wastewater	7.7	399	Phosphorus	#N/A	#N/A	#REF!	10000		7600			not given	angiven kornstorlek filtermatterial: 2-4 mm
Betongkross	Kholoma et al. (2020)	https://doi.org/10.3390/app10030790	Gas concrete			column test	50	63800					3																			0		0.002625		wastewater	9.1	399	Phosphorus	#N/A	#N/A	#REF!	10000		300			not given	angiven kornstorlek filtermatterial: 2-4 mm
Biokol	Kholoma et al. (2020)	https://doi.org/10.3390/app10030790	Biochar			Full scale	50	32400	0.5	0.54			10.25				na	no				na							150	500	75000	3750000		0.002625		wastewater	8	399	Phosphorus	#N/A	#N/A	#REF!	10000		6400	no		not given	angiven kornstorlek filtermatterial: 2-4 mm
Biokol	Kholoma et al. (2020)	https://doi.org/10.3390/app10030790	Biochar	sand		Full scale	20	32400	0.5	0.54			10.25				na	no	30	107100	12.65	na	0.45	1.7					150	500	75000	3750000		0.002625		wastewater	7.9	399	Phosphorus	#N/A	#N/A	#REF!	10000		6200	no		not given	angiven kornstorlek filtermatterial: 2-4 mm
Biokol	Kholoma et al. (2020)	https://doi.org/10.3390/app10030790	Biochar	Gas concrete		Full scale	20	32400	0.5	0.54			10.25				na	no	30	63800	45	na	0.6	0.66					150	500	75000	3750000		0.002625		wastewater	8.9	399	Phosphorus	#N/A	#N/A	#REF!	10000		100	no		not given	angiven kornstorlek filtermatterial: 2-4 mm
Naturgrus	Kholoma et al. (2020)	https://doi.org/10.3390/app10030790	Sand			column test	50	107100					10.25																			0		0.002625		wastewater	7.7	399	Phosphate	#N/A	#N/A	#REF!	6100		3900			0.35	angiven kornstorlek filtermatterial: 2-4 mm
Betongkross	Kholoma et al. (2020)	https://doi.org/10.3390/app10030790	Gas concrete			column test	50	63800					3																			0		0.002625		wastewater	9.1	399	Phosphate	#N/A	#N/A	#REF!	6100		200			0.96	angiven kornstorlek filtermatterial: 2-4 mm
Biokol	Kholoma et al. (2020)	https://doi.org/10.3390/app10030790	Biochar			Full scale	50	32400	0.5	0.54			10.25				na	no				na							150	500	75000	3750000		0.002625		wastewater	8	399	Phosphate	#N/A	#N/A	#REF!	6100		3500	no		0.42	angiven kornstorlek filtermatterial: 2-4 mm
Biokol	Kholoma et al. (2020)	https://doi.org/10.3390/app10030790	Biochar	sand		Full scale	20	32400	0.5	0.54			10.25				na	no	30	107100	12.65	na	0.45	1.7					150	500	75000	3750000		0.002625		wastewater	7.9	399	Phosphate	#N/A	#N/A	#REF!	6100		3300	no		0.45	angiven kornstorlek filtermatterial: 2-4 mm
Biokol	Kholoma et al. (2020)	https://doi.org/10.3390/app10030790	Biochar	Gas concrete		Full scale	20	32400	0.5	0.54			10.25				na	no	30	63800	45	na	0.6	0.66					150	500	75000	3750000		0.002625		wastewater	8.9	399	Phosphate	#N/A	#N/A	#REF!	6100		200	no		0.96	angiven kornstorlek filtermatterial: 2-4 mm
Naturgrus	Kuoppamäki et al. (2021)	https://doi.org/10.1002/jeq2.20201	sand/peat mixture	sand	gravel	Full scale	10						10.25						35		1					5		20			201.062	10053.1		0.00208333		stormwater	7.9	84	Total phosphorus	#N/A	#N/A	#REF!						0.95
Naturgrus	Kuoppamäki et al. (2021)	https://doi.org/10.1002/jeq2.20201	sand/peat mixture	sand	gravel	Full scale	10						1						35		1					5		20			201.062	10053.1		0.00208333		stormwater	7.9	84	Phosphate	#N/A	#N/A	#REF!						1
Naturgrus	Kuoppamäki et al. (2021)	https://doi.org/10.1002/jeq2.20201	sand/peat mixture	sand	gravel	Full scale	10						1						35		1					5		20			201.062	10053.1		0.00208333		stormwater	7.9	84	Total nitrogen	#N/A	#N/A	#REF!						-0.69
Naturgrus	Kuoppamäki et al. (2021)	https://doi.org/10.1002/jeq2.20201	sand/peat mixture	sand	gravel	Full scale	10						1						35		1					5		20			201.062	10053.1		0.00208333		stormwater	7.9	84	Nitrate	#N/A	#N/A	#REF!						-3.71
Naturgrus	Kuoppamäki et al. (2021)	https://doi.org/10.1002/jeq2.20201	sand/peat mixture	sand	gravel	Full scale	10						1						35		1					5		20			201.062	10053.1		0.00208333		stormwater	7.9	84	Cd	#N/A	#N/A	#REF!						0.87
Naturgrus	Kuoppamäki et al. (2021)	https://doi.org/10.1002/jeq2.20201	sand/peat mixture	sand	gravel	Full scale	10						1						35		1					5		20			201.062	10053.1		0.00208333		stormwater	7.9	84	COD	#N/A	#N/A	#REF!						0.97
Naturgrus	Kuoppamäki et al. (2021)	https://doi.org/10.1002/jeq2.20201	sand/peat mixture	sand	gravel	Full scale	10						1						35		1					5		20			201.062	10053.1		0.00208333		stormwater	7.9	84	Cr	#N/A	#N/A	#REF!						0.98
Naturgrus	Kuoppamäki et al. (2021)	https://doi.org/10.1002/jeq2.20201	sand/peat mixture	sand	gravel	Full scale	10						1						35		1					5		20			201.062	10053.1		0.00208333		stormwater	7.9	84	Cu	#N/A	#N/A	#REF!						0.85
Naturgrus	Kuoppamäki et al. (2021)	https://doi.org/10.1002/jeq2.20201	sand/peat mixture	sand	gravel	Full scale	10						1						35		1					5		20			201.062	10053.1		0.00208333		stormwater	7.9	84	Ni	#N/A	#N/A	#REF!						0.92
Naturgrus	Kuoppamäki et al. (2021)	https://doi.org/10.1002/jeq2.20201	sand/peat mixture	sand	gravel	Full scale	10						1						35		1					5		20			201.062	10053.1		0.00208333		stormwater	7.9	84	Zn	#N/A	#N/A	#REF!						0.97
Naturgrus	Kuoppamäki et al. (2021)	https://doi.org/10.1002/jeq2.20201	sand/peat mixture	sand	gravel	Full scale	10						1						35		1					5		20			201.062	10053.1		0.00208333		stormwater	7.9	84	As	#N/A	#N/A	#REF!						0.89
Naturgrus	Kuoppamäki et al. (2021)	https://doi.org/10.1002/jeq2.20201	sand/peat mixture	sand	gravel	Full scale	10						1						35		1					5		20			201.062	10053.1		0.00208333		stormwater	7.9	84	Pb	#N/A	#N/A	#REF!						0.93
Naturgrus	Lalander et al. (2013)	https://doi.org/10.1080/09593330.2013.783603	sand			column test	60		0.34				1.4																		314.159	18849.6		0.0416667		artificial wastewater		21	BOD	#N/A	#N/A	#REF!	452000					0.9
Naturgrus	Lalander et al. (2013)	https://doi.org/10.1080/09593330.2013.783603	sand			column test	60		0.34				1.4																		314.159	18849.6		0.0416667		artificial wastewater		21	BOD	#N/A	#N/A	#REF!	875000					0.92
Naturgrus	Lalander et al. (2013)	https://doi.org/10.1080/09593330.2013.783603	sand			column test	60		0.34				1.4																		314.159	18849.6		0.0416667		artificial wastewater		21	BOD	#N/A	#N/A	#REF!	2400000					0.93
Naturgrus	Lalander et al. (2013)	https://doi.org/10.1080/09593330.2013.783603	sand			column test	60		0.34				1.4																		314.159	18849.6		0.0416667		artificial wastewater		21	E.coli	#N/A	#N/A	#REF!	100000000					0.91
Naturgrus	Lalander et al. (2013)	https://doi.org/10.1080/09593330.2013.783603	sand			column test	60		0.34				1.4																		314.159	18849.6		0.0416667		artificial wastewater		21	E.coli	#N/A	#N/A	#REF!	430000000					0.69
Naturgrus	Lalander et al. (2013)	https://doi.org/10.1080/09593330.2013.783603	sand			column test	60		0.34				1.4																		314.159	18849.6		0.0416667		artificial wastewater		21	E.coli	#N/A	#N/A	#REF!	120000000					0.4
Naturgrus	Lalander et al. (2013)	https://doi.org/10.1080/09593330.2013.783603	sand			column test	60		0.34				1.4																		314.159	18849.6		0.0416667		artificial wastewater		21	Fage X174	#N/A	#N/A	#REF!	5400000					0.7
Naturgrus	Lalander et al. (2013)	https://doi.org/10.1080/09593330.2013.783603	sand			column test	60		0.34				1.4																		314.159	18849.6		0.0416667		artificial wastewater		21	Fage X174	#N/A	#N/A	#REF!	8100000					0.77
Naturgrus	Lalander et al. (2013)	https://doi.org/10.1080/09593330.2013.783603	sand			column test	60		0.34				1.4																		314.159	18849.6		0.0416667		artificial wastewater		21	Fage X174	#N/A	#N/A	#REF!	2700000					0.8
Naturgrus	Markiewicz et al. (2020)	https://doi.org/10.1016/j.scitotenv.2020.139059	Sand			Pilot plant	30			na			0.7					no												30	706.858	21205.8		120		stormwater	7.5	540	acenaphthylene	#N/A	#REF!	#REF!				no		1	angiven kornstorlek filtermatterial 1: 0,6-0,8 mm; angiven kornstorlek filtermaterial 2: 0,5-2 mm
Naturgrus	Markiewicz et al. (2020)	https://doi.org/10.1016/j.scitotenv.2020.139059	Sand			Pilot plant	30			na			0.7					no												30	706.858	21205.8		120		stormwater	7.5	540	acenaphthene	#N/A	#REF!	#REF!				no		0.15	angiven kornstorlek filtermatterial 1: 0,6-0,8 mm; angiven kornstorlek filtermaterial 2: 0,5-2 mm
Naturgrus	Markiewicz et al. (2020)	https://doi.org/10.1016/j.scitotenv.2020.139059	Sand			Pilot plant	30			na			0.7					no												30	706.858	21205.8		120		stormwater	7.5	540	fluorene	#N/A	#REF!	#REF!				no		1	angiven kornstorlek filtermatterial 1: 0,6-0,8 mm; angiven kornstorlek filtermaterial 2: 0,5-2 mm
Naturgrus	Markiewicz et al. (2020)	https://doi.org/10.1016/j.scitotenv.2020.139059	Sand			Pilot plant	30			na			0.7					no												30	706.858	21205.8		120		stormwater	7.5	540	phenanthracene	#N/A	#REF!	#REF!				no		1	angiven kornstorlek filtermatterial 1: 0,6-0,8 mm; angiven kornstorlek filtermaterial 2: 0,5-2 mm
Naturgrus	Markiewicz et al. (2020)	https://doi.org/10.1016/j.scitotenv.2020.139059	Sand			Pilot plant	30			na			0.7					no												30	706.858	21205.8		120		stormwater	7.5	540	anthracene	#N/A	#REF!	#REF!				no		1	angiven kornstorlek filtermatterial 1: 0,6-0,8 mm; angiven kornstorlek filtermaterial 2: 0,5-2 mm
Naturgrus	Markiewicz et al. (2020)	https://doi.org/10.1016/j.scitotenv.2020.139059	Sand			Pilot plant	30			na			0.7					no												30	706.858	21205.8		120		stormwater	7.5	540	fluoranthene	#N/A	#REF!	#REF!				no		1	angiven kornstorlek filtermatterial 1: 0,6-0,8 mm; angiven kornstorlek filtermaterial 2: 0,5-2 mm
Naturgrus	Markiewicz et al. (2020)	https://doi.org/10.1016/j.scitotenv.2020.139059	Sand			Pilot plant	30			na			0.7					no												30	706.858	21205.8		120		stormwater	7.5	540	pyrene	#N/A	#REF!	#REF!				no		1	angiven kornstorlek filtermatterial 1: 0,6-0,8 mm; angiven kornstorlek filtermaterial 2: 0,5-2 mm
Naturgrus	Markiewicz et al. (2020)	https://doi.org/10.1016/j.scitotenv.2020.139059	Sand			Pilot plant	30			na			0.7					no												30	706.858	21205.8		120		stormwater	7.5	540	benzo(a)anthracene	#N/A	#REF!	#REF!				no		1	angiven kornstorlek filtermatterial 1: 0,6-0,8 mm; angiven kornstorlek filtermaterial 2: 0,5-2 mm
Naturgrus	Markiewicz et al. (2020)	https://doi.org/10.1016/j.scitotenv.2020.139059	Sand			Pilot plant	30			na			0.7					no												30	706.858	21205.8		120		stormwater	7.5	540	chrysene	#N/A	#REF!	#REF!				no		1	angiven kornstorlek filtermatterial 1: 0,6-0,8 mm; angiven kornstorlek filtermaterial 2: 0,5-2 mm
Naturgrus	Markiewicz et al. (2020)	https://doi.org/10.1016/j.scitotenv.2020.139059	Sand			Pilot plant	30			na			0.7					no												30	706.858	21205.8		120		stormwater	7.5	540	benzo(b)fluoranthene	#N/A	#REF!	#REF!				no		1	angiven kornstorlek filtermatterial 1: 0,6-0,8 mm; angiven kornstorlek filtermaterial 2: 0,5-2 mm
Naturgrus	Markiewicz et al. (2020)	https://doi.org/10.1016/j.scitotenv.2020.139059	Sand			Pilot plant	30			na			0.7					no												30	706.858	21205.8		120		stormwater	7.5	540	benzo(k)fluoranthene	#N/A	#REF!	#REF!				no		1	angiven kornstorlek filtermatterial 1: 0,6-0,8 mm; angiven kornstorlek filtermaterial 2: 0,5-2 mm
Naturgrus	Markiewicz et al. (2020)	https://doi.org/10.1016/j.scitotenv.2020.139059	Sand			Pilot plant	30			na			0.7					no												30	706.858	21205.8		120		stormwater	7.5	540	benzo(a)pyrene	#N/A	#REF!	#REF!				no		1	angiven kornstorlek filtermatterial 1: 0,6-0,8 mm; angiven kornstorlek filtermaterial 2: 0,5-2 mm
Naturgrus	Markiewicz et al. (2020)	https://doi.org/10.1016/j.scitotenv.2020.139059	Sand			Pilot plant	30			na			0.7					no												30	706.858	21205.8		120		stormwater	7.5	540	dibenzo(ah)anthracene	#N/A	#REF!	#REF!				no		1	angiven kornstorlek filtermatterial 1: 0,6-0,8 mm; angiven kornstorlek filtermaterial 2: 0,5-2 mm
Naturgrus	Markiewicz et al. (2020)	https://doi.org/10.1016/j.scitotenv.2020.139059	Sand			Pilot plant	30			na			0.7					no												30	706.858	21205.8		120		stormwater	7.5	540	benzo(ghi)perylene	#N/A	#REF!	#REF!				no		1	angiven kornstorlek filtermatterial 1: 0,6-0,8 mm; angiven kornstorlek filtermaterial 2: 0,5-2 mm
Naturgrus	Markiewicz et al. (2020)	https://doi.org/10.1016/j.scitotenv.2020.139059	Sand			Pilot plant	30			na			0.7					no												30	706.858	21205.8		120		stormwater	7.5	540	indeno(123cd)pyrene	#N/A	#REF!	#REF!				no		1	angiven kornstorlek filtermatterial 1: 0,6-0,8 mm; angiven kornstorlek filtermaterial 2: 0,5-2 mm
Naturgrus	Markiewicz et al. (2020)	https://doi.org/10.1016/j.scitotenv.2020.139059	Sand			Pilot plant	30			na			0.7					no												30	706.858	21205.8		120		stormwater	7.5	540	COD	#N/A	#N/A	#REF!	190000		92000	no			angiven kornstorlek filtermatterial 1: 0,6-0,8 mm; angiven kornstorlek filtermaterial 2: 0,5-2 mm
Restprodukter från skog	Markiewicz et al. (2020)	https://doi.org/10.1016/j.scitotenv.2020.139059	Zugol (a swedish pine bark product)			Pilot plant	60			0.14		0.06	0.43	0.5	0.37	0.07	8.33333	yes												30	706.858	42411.5		120		stormwater	7.6	540	acenaphthylene	#REF!	#REF!	#REF!				no		1
Restprodukter från skog	Markiewicz et al. (2020)	https://doi.org/10.1016/j.scitotenv.2020.139059	Zugol (a swedish pine bark product)			Pilot plant	60			0.14		0.06	0.43	0.5	0.37	0.07	8.33333	yes												30	706.858	42411.5		120		stormwater	7.6	540	acenaphthene	#N/A	#REF!	#REF!				no		0.9
Restprodukter från skog	Markiewicz et al. (2020)	https://doi.org/10.1016/j.scitotenv.2020.139059	Zugol (a swedish pine bark product)			Pilot plant	60			0.14		0.06	0.43	0.5	0.37	0.07	8.33333	yes												30	706.858	42411.5		120		stormwater	7.6	540	fluorene	#N/A	#REF!	#REF!				no		1
Restprodukter från skog	Markiewicz et al. (2020)	https://doi.org/10.1016/j.scitotenv.2020.139059	Zugol (a swedish pine bark product)			Pilot plant	60			0.14		0.06	0.43	0.5	0.37	0.07	8.33333	yes												30	706.858	42411.5		120		stormwater	7.6	540	phenanthracene	#N/A	#REF!	#REF!				no		1
Restprodukter från skog	Markiewicz et al. (2020)	https://doi.org/10.1016/j.scitotenv.2020.139059	Zugol (a swedish pine bark product)			Pilot plant	60			0.14		0.06	0.43	0.5	0.37	0.07	8.33333	yes												30	706.858	42411.5		120		stormwater	7.6	540	anthracene	#N/A	#REF!	#REF!				no		1
Restprodukter från skog	Markiewicz et al. (2020)	https://doi.org/10.1016/j.scitotenv.2020.139059	Zugol (a swedish pine bark product)			Pilot plant	60			0.14		0.06	0.43	0.5	0.37	0.07	8.33333	yes												30	706.858	42411.5		120		stormwater	7.6	540	fluoranthene	#N/A	#REF!	#REF!				no		1
Restprodukter från skog	Markiewicz et al. (2020)	https://doi.org/10.1016/j.scitotenv.2020.139059	Zugol (a swedish pine bark product)			Pilot plant	60			0.14		0.06	0.43	0.5	0.37	0.07	8.33333	yes												30	706.858	42411.5		120		stormwater	7.6	540	pyrene	#N/A	#REF!	#REF!				no		1
Restprodukter från skog	Markiewicz et al. (2020)	https://doi.org/10.1016/j.scitotenv.2020.139059	Zugol (a swedish pine bark product)			Pilot plant	60			0.14		0.06	0.43	0.5	0.37	0.07	8.33333	yes												30	706.858	42411.5		120		stormwater	7.6	540	benzo(a)anthracene	#N/A	#REF!	#REF!				no		1
Restprodukter från skog	Markiewicz et al. (2020)	https://doi.org/10.1016/j.scitotenv.2020.139059	Zugol (a swedish pine bark product)			Pilot plant	60			0.14		0.06	0.43	0.5	0.37	0.07	8.33333	yes												30	706.858	42411.5		120		stormwater	7.6	540	chrysene	#N/A	#REF!	#REF!				no		1
Restprodukter från skog	Markiewicz et al. (2020)	https://doi.org/10.1016/j.scitotenv.2020.139059	Zugol (a swedish pine bark product)			Pilot plant	60			0.14		0.06	0.43	0.5	0.37	0.07	8.33333	yes												30	706.858	42411.5		120		stormwater	7.6	540	benzo(b)fluoranthene	#N/A	#REF!	#REF!				no		1
Restprodukter från skog	Markiewicz et al. (2020)	https://doi.org/10.1016/j.scitotenv.2020.139059	Zugol (a swedish pine bark product)			Pilot plant	60			0.14		0.06	0.43	0.5	0.37	0.07	8.33333	yes												30	706.858	42411.5		120		stormwater	7.6	540	benzo(k)fluoranthene	#N/A	#REF!	#REF!				no		1
Restprodukter från skog	Markiewicz et al. (2020)	https://doi.org/10.1016/j.scitotenv.2020.139059	Zugol (a swedish pine bark product)			Pilot plant	60			0.14		0.06	0.43	0.5	0.37	0.07	8.33333	yes												30	706.858	42411.5		120		stormwater	7.6	540	benzo(a)pyrene	#N/A	#REF!	#REF!				no		1
Restprodukter från skog	Markiewicz et al. (2020)	https://doi.org/10.1016/j.scitotenv.2020.139059	Zugol (a swedish pine bark product)			Pilot plant	60			0.14		0.06	0.43	0.5	0.37	0.07	8.33333	yes												30	706.858	42411.5		120		stormwater	7.6	540	dibenzo(ah)anthracene	#N/A	#REF!	#REF!				no		1
Restprodukter från skog	Markiewicz et al. (2020)	https://doi.org/10.1016/j.scitotenv.2020.139059	Zugol (a swedish pine bark product)			Pilot plant	60			0.14		0.06	0.43	0.5	0.37	0.07	8.33333	yes												30	706.858	42411.5		120		stormwater	7.6	540	benzo(ghi)perylene	#N/A	#REF!	#REF!				no		1
Restprodukter från skog	Markiewicz et al. (2020)	https://doi.org/10.1016/j.scitotenv.2020.139059	Zugol (a swedish pine bark product)			Pilot plant	60			0.14		0.06	0.43	0.5	0.37	0.07	8.33333	yes												30	706.858	42411.5		120		stormwater	7.6	540	indeno(123cd)pyrene	#N/A	#REF!	#REF!				no		1
Restprodukter från skog	Markiewicz et al. (2020)	https://doi.org/10.1016/j.scitotenv.2020.139059	Zugol (a swedish pine bark product)			Pilot plant	60			0.14		0.06	0.43	0.5	0.37	0.07	8.33333	yes												30	706.858	42411.5		120		stormwater	7.6	540	COD	#N/A	#N/A	#REF!	92000		240000	no
Biokol	Moges et al. (2015)	https://doi.org/10.1108/meq-07-2014-0101	biochar			column test	60	na	na	na			3.5				na	no					na							14	153.938	9236.28	0.28			grey water (after biofilter filtration)	6.95	180	COD	#N/A	#N/A	#REF!	55130		10990	yes			particle size ranged from 2-5 mm. Also info about E.coli
Betongkross	Moges et al. (2015)	https://doi.org/10.1108/meq-07-2014-0101	fine filtralite (inert ceramic material)			column test	60	na	na	na			1.2				na	no					na							14	153.938	9236.28	0.28			grey water (after biofilter filtration)	6.95	180	COD	#N/A	#N/A	#REF!	55130		20630	yes			particle size ranged from 0,8-1,6 mm. Also info about E.coli
Biokol	Moges et al. (2015)	https://doi.org/10.1108/meq-07-2014-0101	biochar			column test	60	na	na	na			3.5				na	no					na							14	153.938	9236.28	0.28			grey water (after biofilter filtration)	6.95	180	Total Phosphorus	#N/A	#N/A	#REF!	530		220	yes			particle size ranged from 2-5 mm. Also info about E.coli
Betongkross	Moges et al. (2015)	https://doi.org/10.1108/meq-07-2014-0101	fine filtralite (inert ceramic material)			column test	60	na	na	na			1.2				na	no					na							14	153.938	9236.28	0.28			grey water (after biofilter filtration)	6.95	180	Total Phosphorus	#N/A	#N/A	#REF!	530		150	yes			particle size ranged from 0,8-1,6 mm. Also info about E.coli
Biokol	Moges et al. (2015)	https://doi.org/10.1108/meq-07-2014-0101	biochar			column test	60	na	na	na			3.5				na	no					na							14	153.938	9236.28	0.28			grey water (after biofilter filtration)	6.95	180	Total nitrogen	#N/A	#N/A	#REF!	10030		3410	yes			particle size ranged from 2-5 mm. Also info about E.coli
Betongkross	Moges et al. (2015)	https://doi.org/10.1108/meq-07-2014-0101	fine filtralite (inert ceramic material)			column test	60	na	na	na			1.2				na	no					na							14	153.938	9236.28	0.28			grey water (after biofilter filtration)	6.95	180	Total nitrogen	#N/A	#N/A	#REF!	10030		6380	yes			particle size ranged from 0,8-1,6 mm. Also info about E.coli
Biokol	Moges et al. (2015)	https://doi.org/10.1108/meq-07-2014-0101	biochar			column test	60	na	na	na			3.5				na	no					na							14	153.938	9236.28	0.28			grey water (after biofilter filtration)	6.95	180	E.coli	#N/A	#N/A	#REF!	26400	MPN/100mL	146	yes			particle size ranged from 2-5 mm. Also info about E.coli
Betongkross	Moges et al. (2015)	https://doi.org/10.1108/meq-07-2014-0101	fine filtralite (inert ceramic material)			column test	60	na	na	na			1.2				na	no					na							14	153.938	9236.28	0.28			grey water (after biofilter filtration)	6.95	180	E.coli	#N/A	#N/A	#REF!	26400	MPN/100mL	5.29	yes			particle size ranged from 0,8-1,6 mm. Also info about E.coli
Biokol	Moges et al. (2018)	https://doi.org/10.3390/w10040463	Cocos char			column test	38	200					0.749				na	no												4.2	13.8544	526.468		0.035		wastewater	8.2	240	COD	#N/A	#N/A	#REF!	240000000			yes		0.7
Biokol	Moges et al. (2018)	https://doi.org/10.3390/w10040463	Cocos char			column test	38	200					0.749				na	no												4.2	13.8544	526.468		0.035		wastewater	8.2	240	Phosphate	#N/A	#N/A	#REF!	63000		55000	yes
Biokol	Moges et al. (2018)	https://doi.org/10.3390/w10040463	Cocos char			column test	38	200					0.749				na	no												4.2	13.8544	526.468		0.035		wastewater	8.2	240	Ammonium	#N/A	#N/A	#REF!	620000		580000	yes
Däckklipp	Mondal and Warith (2008)	https://doi.org/10.1080/09593330801987566	tire chips	gravel			91						31						10		16									60	2827.43	285571		1.25		synthetic wastewater	7	21	BOD	#N/A	#N/A	#REF!				no		0.81
Däckklipp	Mondal and Warith (2008)	https://doi.org/10.1080/09593330801987566	tire chips	gravel			91						31						10		16									60	2827.43	285571		1.25		synthetic wastewater	7	14	BOD	#N/A	#N/A	#REF!						0.33
Däckklipp	Mondal and Warith (2008)	https://doi.org/10.1080/09593330801987566	tire chips	gravel			91						31						10		16									60	2827.43	285571		0.75		synthetic wastewater	7	27	BOD	#N/A	#N/A	#REF!						0.96
Däckklipp	Mondal and Warith (2008)	https://doi.org/10.1080/09593330801987566	tire chips	gravel			91						31						10		16									60	2827.43	285571		0.75		synthetic wastewater	7	10	BOD	#N/A	#N/A	#REF!						0.33
Däckklipp	Mondal and Warith (2008)	https://doi.org/10.1080/09593330801987566	tire chips	gravel			91						31						10		16									60	2827.43	285571		0.75		synthetic wastewater	7	8	BOD	#N/A	#N/A	#REF!						0.39
Däckklipp	Mondal and Warith (2008)	https://doi.org/10.1080/09593330801987566	tire chips	gravel			91						31						10		16									60	2827.43	285571		0.75		synthetic wastewater	7	7	BOD	#N/A	#N/A	#REF!						0.58
Däckklipp	Mondal and Warith (2008)	https://doi.org/10.1080/09593330801987566	tire crumbs	gravel			91						4						10		16									60	2827.43	285571		1.25		synthetic wastewater	7	21	BOD	#N/A	#N/A	#REF!						0.81
Däckklipp	Mondal and Warith (2008)	https://doi.org/10.1080/09593330801987566	tire crumbs	gravel			91						4						10		16									60	2827.43	285571		1.25		synthetic wastewater	7	14	BOD	#N/A	#N/A	#REF!						0.47
Däckklipp	Mondal and Warith (2008)	https://doi.org/10.1080/09593330801987566	tire crumbs	gravel			91						4						10		16									60	2827.43	285571		0.75		synthetic wastewater	7	27	BOD	#N/A	#N/A	#REF!						0.92
Däckklipp	Mondal and Warith (2008)	https://doi.org/10.1080/09593330801987566	tire crumbs	gravel			91						4						10		16									60	2827.43	285571		0.75		synthetic wastewater	7	10	BOD	#N/A	#N/A	#REF!						0.69
Däckklipp	Mondal and Warith (2008)	https://doi.org/10.1080/09593330801987566	tire crumbs	gravel			91						4						10		16									60	2827.43	285571		0.75		synthetic wastewater	7	8	BOD	#N/A	#N/A	#REF!						0.56
Däckklipp	Mondal and Warith (2008)	https://doi.org/10.1080/09593330801987566	tire crumbs	gravel			91						4						10		16									60	2827.43	285571		0.75		synthetic wastewater	7	7	BOD	#N/A	#N/A	#REF!						0.46
Däckklipp	Mondal and Warith (2008)	https://doi.org/10.1080/09593330801987566	tire chips	gravel			91						31						10		16									60	2827.43	285571		1.25		synthetic wastewater	7	21	COD	#N/A	#N/A	#REF!				no		0.755
Däckklipp	Mondal and Warith (2008)	https://doi.org/10.1080/09593330801987566	tire chips	gravel			91						31						10		16									60	2827.43	285571		1.25		synthetic wastewater	7	14	COD	#N/A	#N/A	#REF!						0.69
Däckklipp	Mondal and Warith (2008)	https://doi.org/10.1080/09593330801987566	tire chips	gravel			91						31						10		16									60	2827.43	285571		0.75		synthetic wastewater	7	27	COD	#N/A	#N/A	#REF!						0.895
Däckklipp	Mondal and Warith (2008)	https://doi.org/10.1080/09593330801987566	tire chips	gravel			91						31						10		16									60	2827.43	285571		0.75		synthetic wastewater	7	10	COD	#N/A	#N/A	#REF!						0.16
Däckklipp	Mondal and Warith (2008)	https://doi.org/10.1080/09593330801987566	tire chips	gravel			91						31						10		16									60	2827.43	285571		0.75		synthetic wastewater	7	8	COD	#N/A	#N/A	#REF!						0.13
Däckklipp	Mondal and Warith (2008)	https://doi.org/10.1080/09593330801987566	tire chips	gravel			91						31						10		16									60	2827.43	285571		0.75		synthetic wastewater	7	7	COD	#N/A	#N/A	#REF!						0.165
Däckklipp	Mondal and Warith (2008)	https://doi.org/10.1080/09593330801987566	tire crumbs	gravel			91						4						10		16									60	2827.43	285571		1.25		synthetic wastewater	7	21	COD	#N/A	#N/A	#REF!						0.755
Däckklipp	Mondal and Warith (2008)	https://doi.org/10.1080/09593330801987566	tire crumbs	gravel			91						4						10		16									60	2827.43	285571		1.25		synthetic wastewater	7	14	COD	#N/A	#N/A	#REF!						0.69
Däckklipp	Mondal and Warith (2008)	https://doi.org/10.1080/09593330801987566	tire crumbs	gravel			91						4						10		16									60	2827.43	285571		0.75		synthetic wastewater	7	27	COD	#N/A	#N/A	#REF!						0.895
Däckklipp	Mondal and Warith (2008)	https://doi.org/10.1080/09593330801987566	tire crumbs	gravel			91						4						10		16									60	2827.43	285571		0.75		synthetic wastewater	7	10	COD	#N/A	#N/A	#REF!						0.16
Däckklipp	Mondal and Warith (2008)	https://doi.org/10.1080/09593330801987566	tire crumbs	gravel			91						4						10		16									60	2827.43	285571		0.75		synthetic wastewater	7	8	COD	#N/A	#N/A	#REF!						0.13
Däckklipp	Mondal and Warith (2008)	https://doi.org/10.1080/09593330801987566	tire crumbs	gravel			91						4						10		16									60	2827.43	285571		0.75		synthetic wastewater	7	7	COD	#N/A	#N/A	#REF!						0.165
Däckklipp	Mondal and Warith (2008)	https://doi.org/10.1080/09593330801987566	tire chips	gravel			91						31						10		16									60	2827.43	285571		1.25		synthetic wastewater	7	21	Ammonium	#N/A	#N/A	#REF!				no		0.15
Däckklipp	Mondal and Warith (2008)	https://doi.org/10.1080/09593330801987566	tire chips	gravel			91						31						10		16									60	2827.43	285571		1.25		synthetic wastewater	7	14	Ammonium	#N/A	#N/A	#REF!						0.67
Däckklipp	Mondal and Warith (2008)	https://doi.org/10.1080/09593330801987566	tire chips	gravel			91						31						10		16									60	2827.43	285571		0.75		synthetic wastewater	7	27	Ammonium	#N/A	#N/A	#REF!						0.68
Däckklipp	Mondal and Warith (2008)	https://doi.org/10.1080/09593330801987566	tire chips	gravel			91						31						10		16									60	2827.43	285571		0.75		synthetic wastewater	7	10	Ammonium	#N/A	#N/A	#REF!						0
Däckklipp	Mondal and Warith (2008)	https://doi.org/10.1080/09593330801987566	tire chips	gravel			91						31						10		16									60	2827.43	285571		0.75		synthetic wastewater	7	8	Ammonium	#N/A	#N/A	#REF!						0.45
Däckklipp	Mondal and Warith (2008)	https://doi.org/10.1080/09593330801987566	tire chips	gravel			91						31						10		16									60	2827.43	285571		0.75		synthetic wastewater	7	7	Ammonium	#N/A	#N/A	#REF!						0.35
Däckklipp	Mondal and Warith (2008)	https://doi.org/10.1080/09593330801987566	tire crumbs	gravel			91						4						10		16									60	2827.43	285571		1.25		synthetic wastewater	7	21	Ammonium	#N/A	#N/A	#REF!						0.15
Däckklipp	Mondal and Warith (2008)	https://doi.org/10.1080/09593330801987566	tire crumbs	gravel			91						4						10		16									60	2827.43	285571		1.25		synthetic wastewater	7	14	Ammonium	#N/A	#N/A	#REF!						0.67
Däckklipp	Mondal and Warith (2008)	https://doi.org/10.1080/09593330801987566	tire crumbs	gravel			91						4						10		16									60	2827.43	285571		0.75		synthetic wastewater	7	27	Ammonium	#N/A	#N/A	#REF!						0.63
Däckklipp	Mondal and Warith (2008)	https://doi.org/10.1080/09593330801987566	tire crumbs	gravel			91						4						10		16									60	2827.43	285571		0.75		synthetic wastewater	7	10	Ammonium	#N/A	#N/A	#REF!						0
Däckklipp	Mondal and Warith (2008)	https://doi.org/10.1080/09593330801987566	tire crumbs	gravel			91						4						10		16									60	2827.43	285571		0.75		synthetic wastewater	7	8	Ammonium	#N/A	#N/A	#REF!						0.505
Däckklipp	Mondal and Warith (2008)	https://doi.org/10.1080/09593330801987566	tire crumbs	gravel			91						4						10		16									60	2827.43	285571		0.75		synthetic wastewater	7	7	Ammonium	#N/A	#N/A	#REF!						0.58
Däckklipp	Naz et al. (2015)	https://doi.org/10.1080/09593330.2014.951400	Rubber			column test (biological trickling filter system)	91.44						43.9																	31.496	779.113	71242.1		48		wastewater		2	BOD	#N/A	#N/A	#REF!	382					0.864	run at 25-35 degrees C
Däckklipp	Naz et al. (2015)	https://doi.org/10.1080/09593330.2014.951400	Rubber			column test (biological trickling filter system)	91.44						43.9																	31.496	779.113	71242.1		48		wastewater		2	BOD	#N/A	#N/A	#REF!	382					0.948	run at 25-35 degrees C
Däckklipp	Naz et al. (2015)	https://doi.org/10.1080/09593330.2014.951400	Rubber			column test (biological trickling filter system)	91.44						43.9																	31.496	779.113	71242.1		48		wastewater		2	COD	#N/A	#N/A	#REF!	488					0.819	run at 25-35 degrees C
Däckklipp	Naz et al. (2015)	https://doi.org/10.1080/09593330.2014.951400	Rubber			column test (biological trickling filter system)	91.44						43.9																	31.496	779.113	71242.1		48		wastewater		2	COD	#N/A	#N/A	#REF!	488					0.931	run at 25-35 degrees C
Bergkross	Nema et al. (2017)	https://doi.org/10.26480/wcm.01.2017.01.03	Marble chips			column test	91.44						7.625																	31.496	779.113	71242.1				grey water			COD	#N/A	#N/A	#REF!	225900					0.5926	particle size ranged from 4,75-20 mm
Biokol	Nguyen et al (2021)	https://doi.org/10.1016/j.jhazmat.2021.125426	Wattle bark biochar	sandy soil	sand	Pilot plant	20						20						10							10		2	0.5	0.5	0.25	10	0.02		na	domestic wastewater		160	BOD	#N/A	#N/A	#REF!	74100		22600
Biokol	Nguyen et al (2021)	https://doi.org/10.1016/j.jhazmat.2021.125426	Wattle bark biochar	sandy soil	sand	Pilot plant	20						20						10							10		2	0.5	0.5	0.25	10	0.04		na	domestic wastewater		160	BOD	#N/A	#N/A	#REF!	74100		18000
Biokol	Nguyen et al (2021)	https://doi.org/10.1016/j.jhazmat.2021.125426	Wattle bark biochar	sandy soil	sand	Pilot plant	20						20						10							10		2	0.5	0.5	0.25	10	0.06		na	domestic wastewater		160	BOD	#N/A	#N/A	#REF!	74100		9500
Biokol	Nguyen et al (2021)	https://doi.org/10.1016/j.jhazmat.2021.125426	Wattle bark biochar	sandy soil	sand	Pilot plant	20						20						10							10		2	0.5	0.5	0.25	10	0.12		na	domestic wastewater		160	BOD	#N/A	#N/A	#REF!	74100		10500
Biokol	Nguyen et al (2021)	https://doi.org/10.1016/j.jhazmat.2021.125426	Wattle bark biochar	sandy soil	sand	Pilot plant	20						20						10							10		2	0.5	0.5	0.25	10	0.02		na	domestic wastewater		160	COD	#N/A	#N/A	#REF!	146700		57200
Biokol	Nguyen et al (2021)	https://doi.org/10.1016/j.jhazmat.2021.125426	Wattle bark biochar	sandy soil	sand	Pilot plant	20						20						10							10		2	0.5	0.5	0.25	10	0.04		na	domestic wastewater		160	COD	#N/A	#N/A	#REF!	146700		50100
Biokol	Nguyen et al (2021)	https://doi.org/10.1016/j.jhazmat.2021.125426	Wattle bark biochar	sandy soil	sand	Pilot plant	20						20						10							10		2	0.5	0.5	0.25	10	0.06		na	domestic wastewater		160	COD	#N/A	#N/A	#REF!	146700		17300
Biokol	Nguyen et al (2021)	https://doi.org/10.1016/j.jhazmat.2021.125426	Wattle bark biochar	sandy soil	sand	Pilot plant	20						20						10							10		2	0.5	0.5	0.25	10	0.12		na	domestic wastewater		160	COD	#N/A	#N/A	#REF!	146700		18500
Biokol	Nguyen et al (2021)	https://doi.org/10.1016/j.jhazmat.2021.125426	Wattle bark biochar	sandy soil	sand	Pilot plant	20						20						10							10		2	0.5	0.5	0.25	10	0.02		na	domestic wastewater		160	Ammonium	#N/A	#N/A	#REF!	20200		3400
Biokol	Nguyen et al (2021)	https://doi.org/10.1016/j.jhazmat.2021.125426	Wattle bark biochar	sandy soil	sand	Pilot plant	20						20						10							10		2	0.5	0.5	0.25	10	0.04		na	domestic wastewater		160	Ammonium	#N/A	#N/A	#REF!	20200		2900
Biokol	Nguyen et al (2021)	https://doi.org/10.1016/j.jhazmat.2021.125426	Wattle bark biochar	sandy soil	sand	Pilot plant	20						20						10							10		2	0.5	0.5	0.25	10	0.06		na	domestic wastewater		160	Ammonium	#N/A	#N/A	#REF!	20200		3500
Biokol	Nguyen et al (2021)	https://doi.org/10.1016/j.jhazmat.2021.125426	Wattle bark biochar	sandy soil	sand	Pilot plant	20						20						10							10		2	0.5	0.5	0.25	10	0.12		na	domestic wastewater		160	Ammonium	#N/A	#N/A	#REF!	20200		3600
Biokol	Nguyen et al (2021)	https://doi.org/10.1016/j.jhazmat.2021.125426	Wattle bark biochar	sandy soil	sand	Pilot plant	20						20						10							10		2	0.5	0.5	0.25	10	0.02		na	domestic wastewater		160	Nitrate	#N/A	#N/A	#REF!	1400		8600
Biokol	Nguyen et al (2021)	https://doi.org/10.1016/j.jhazmat.2021.125426	Wattle bark biochar	sandy soil	sand	Pilot plant	20						20						10							10		2	0.5	0.5	0.25	10	0.04		na	domestic wastewater		160	Nitrate	#N/A	#N/A	#REF!	1400		8600
Betongkross	O'Callery and Healy (2017)	http://dx.doi.org/10.1016/j.watres.2017.07.010	Fine crushed concrete			Column tests	10						0.5																	0.94	0.693978	6.93978		0.1965				0.737106	Phosphate	#N/A	#N/A	#REF!	1000		925.824	yes
Betongkross	O'Callery and Healy (2017)	http://dx.doi.org/10.1016/j.watres.2017.07.010	Fine crushed concrete			Column tests	15						0.5																	0.94	0.693978	10.4097		0.1965				0.888566	Phosphate	#N/A	#N/A	#REF!	1000		845.714	yes
Betongkross	O'Callery and Healy (2017)	http://dx.doi.org/10.1016/j.watres.2017.07.010	Fine crushed concrete			Column tests	20						0.5																	0.94	0.693978	13.8796		0.1965				0.683253	Phosphate	#N/A	#N/A	#REF!	1000		793.367	yes
Betongkross	O'Callery and Healy (2017)	http://dx.doi.org/10.1016/j.watres.2017.07.010	Fine crushed concrete			Column tests	30						0.5																	0.94	0.693978	20.8193		0.1965				0.737106	Phosphate	#N/A	#N/A	#REF!	1000		716.387	yes
Betongkross	O'Callery and Healy (2017)	http://dx.doi.org/10.1016/j.watres.2017.07.010	Fine crushed concrete			Column tests	40						0.5																	0.94	0.693978	27.7591		0.1965				1.15783	Phosphate	#N/A	#N/A	#REF!	1000		807.143	yes
Betongkross	O'Callery and Healy (2017)	http://dx.doi.org/10.1016/j.watres.2017.07.010	coarse crushed concrete			Column tests	10						0.84																	0.94	0.693978	6.93978		0.1965				1.31939	Phosphate	#N/A	#N/A	#REF!	1000		959.707	yes
Betongkross	O'Callery and Healy (2017)	http://dx.doi.org/10.1016/j.watres.2017.07.010	coarse crushed concrete			Column tests	15						0.84																	0.94	0.693978	10.4097		0.1965				1.05012	Phosphate	#N/A	#N/A	#REF!	1000		948.425	yes
Betongkross	O'Callery and Healy (2017)	http://dx.doi.org/10.1016/j.watres.2017.07.010	coarse crushed concrete			Column tests	20						0.84																	0.94	0.693978	13.8796		0.1965				1.05685	Phosphate	#N/A	#N/A	#REF!	1000		926.74	yes
Betongkross	O'Callery and Healy (2017)	http://dx.doi.org/10.1016/j.watres.2017.07.010	coarse crushed concrete			Column tests	30						0.84																	0.94	0.693978	20.8193		0.1965				0.976076	Phosphate	#N/A	#N/A	#REF!	1000		943.94	yes
Betongkross	O'Callery and Healy (2017)	http://dx.doi.org/10.1016/j.watres.2017.07.010	coarse crushed concrete			Column tests	40						0.84																	0.94	0.693978	27.7591		0.1965				0.996271	Phosphate	#N/A	#N/A	#REF!	1000		973.138	yes
Däckklipp	Olyphant and Letsinger (2010)	https://hdl.handle.net/2022/28832	Tire shreds			Full-scale	0.3						5.1																30.5	0.9	27.45	73.7		0.14027			7.3	390	COD	#N/A	#N/A	#REF!	19		13
Däckklipp	Olyphant and Letsinger (2010)	https://hdl.handle.net/2022/28832	Tire shreds			Full-scale	0.3						5.1																30.5	0.9	27.45	73.7		0.14027			7.3	390	Total coliform	#N/A	#N/A	#REF!	1819.5	MPN/100 mL	805
Bergkross	Olyphant and Letsinger (2010)	https://hdl.handle.net/2022/28832	rock aggregate			Full-scale	0.3						5.1																30.5	0.9	27.45	73.7		0.132016			5	365	COD	#N/A	#N/A	#REF!	7		6
Bergkross	Olyphant and Letsinger (2010)	https://hdl.handle.net/2022/28832	rock aggregate			Full-scale	0.3						5.1																30.5	0.9	27.45	73.7		0.132016			5	365	Total coliform	#N/A	#N/A	#REF!	178.5	MPN/100 mL	71
Bergkross	Olyphant and Letsinger (2010)	https://hdl.handle.net/2022/28832	rock aggregate			Full-scale	0.3						5.1																30.5	0.9	27.45	73.7		0.132016			5	365	Total nitrogen	#N/A	#N/A	#REF!	12		12
Biokol	Perez-Mercado et al. (2018)	https://doi.org/10.3390/w10121835	Pine-spruce biochar			Column tests	50		0.73	0.187			3.2																	5	19.635	981.748						182	COD	#N/A	#N/A	#REF!	1185			no		0.99
Biokol	Perez-Mercado et al. (2018)	https://doi.org/10.3390/w10121835	Pine-spruce biochar			Column tests	50		0.73	0.187			0.7																	5	19.635	981.748						182	COD	#N/A	#N/A	#REF!	1229			no		0.99
Biokol	Perez-Mercado et al. (2018)	https://doi.org/10.3390/w10121835	Pine-spruce biochar			Column tests	50		0.73	0.187			1.4																	5	19.635	981.748						182	COD	#N/A	#N/A	#REF!	1229			no		0.99
Biokol	Perez-Mercado et al. (2018)	https://doi.org/10.3390/w10121835	Pine-spruce biochar			Column tests	50		0.73	0.187			2.8																	5	19.635	981.748						140	COD	#N/A	#N/A	#REF!	1229			no		0.94
Biokol	Perez-Mercado et al. (2018)	https://doi.org/10.3390/w10121835	Pine-spruce biochar			Column tests	50		0.73	0.187			3.2																	5	19.635	981.748						140	COD	#N/A	#N/A	#REF!	325			no		0.91
Biokol	Perez-Mercado et al. (2018)	https://doi.org/10.3390/w10121835	Pine-spruce biochar			Column tests	50		0.73	0.187			3.2																	5	19.635	981.748						182	COD	#N/A	#N/A	#REF!	1229			no		0.98
Biokol	Perez-Mercado et al. (2018)	https://doi.org/10.3390/w10121835	Pine-spruce biochar			Column tests	50		0.73	0.187			3.2																	5	19.635	981.748						182	Ammonium	#N/A	#N/A	#REF!	7.35			no		0.9
Biokol	Perez-Mercado et al. (2018)	https://doi.org/10.3390/w10121835	Pine-spruce biochar			Column tests	50		0.73	0.187			0.7																	5	19.635	981.748						182	Ammonium	#N/A	#N/A	#REF!	11			no		0.85
Biokol	Perez-Mercado et al. (2018)	https://doi.org/10.3390/w10121835	Pine-spruce biochar			Column tests	50		0.73	0.187			1.4																	5	19.635	981.748						182	Ammonium	#N/A	#N/A	#REF!	11			no		0.87
Biokol	Perez-Mercado et al. (2018)	https://doi.org/10.3390/w10121835	Pine-spruce biochar			Column tests	50		0.73	0.187			2.8																	5	19.635	981.748						140	Ammonium	#N/A	#N/A	#REF!	11			no		0
Biokol	Perez-Mercado et al. (2018)	https://doi.org/10.3390/w10121835	Pine-spruce biochar			Column tests	50		0.73	0.187			3.2																	5	19.635	981.748						140	Ammonium	#N/A	#N/A	#REF!	7			no		0.62
Biokol	Perez-Mercado et al. (2018)	https://doi.org/10.3390/w10121835	Pine-spruce biochar			Column tests	50		0.73	0.187			3.2																	5	19.635	981.748						182	Ammonium	#N/A	#N/A	#REF!	11			no		0.88
Biokol	Perez-Mercado et al. (2018)	https://doi.org/10.3390/w10121835	Pine-spruce biochar			Column tests	50		0.73	0.187			3.2																	5	19.635	981.748						182	Phosphate	#N/A	#N/A	#REF!	2.8			no		0.65
Biokol	Perez-Mercado et al. (2018)	https://doi.org/10.3390/w10121835	Pine-spruce biochar			Column tests	50		0.73	0.187			0.7																	5	19.635	981.748						182	Phosphate	#N/A	#N/A	#REF!	3.2			no		0.42
Biokol	Perez-Mercado et al. (2018)	https://doi.org/10.3390/w10121835	Pine-spruce biochar			Column tests	50		0.73	0.187			1.4																	5	19.635	981.748						182	Phosphate	#N/A	#N/A	#REF!	3.2			no		0.68
Biokol	Perez-Mercado et al. (2018)	https://doi.org/10.3390/w10121835	Pine-spruce biochar			Column tests	50		0.73	0.187			2.8																	5	19.635	981.748						140	Phosphate	#N/A	#N/A	#REF!	3.2			no		0.72
Biokol	Perez-Mercado et al. (2018)	https://doi.org/10.3390/w10121835	Pine-spruce biochar			Column tests	50		0.73	0.187			3.2																	5	19.635	981.748						140	Phosphate	#N/A	#N/A	#REF!				no		0.61
Biokol	Perez-Mercado et al. (2018)	https://doi.org/10.3390/w10121835	Pine-spruce biochar			Column tests	50		0.73	0.187			3.2																	5	19.635	981.748						182	Phosphate	#N/A	#N/A	#REF!	3.2			no		0.63
Däckklipp	Pisto et al. (2014)	rengaskierratys.com/files/76/Tiivistelma_8_2015_ELT_rubber_material_as_biofilter_media_Final.pdf	Tire shreds			Pilot plant							15																			3200000		300		wastewater	7.2	390	BOD		#N/A	#REF!						-0.050142
Däckklipp	Pisto et al. (2014)	rengaskierratys.com/files/76/Tiivistelma_8_2015_ELT_rubber_material_as_biofilter_media_Final.pdf	Tire shreds			Pilot plant							50																			3200000		300		wastewater	7.2	390	BOD		#N/A	#REF!						-0.319204
Däckklipp	Pisto et al. (2014)	rengaskierratys.com/files/76/Tiivistelma_8_2015_ELT_rubber_material_as_biofilter_media_Final.pdf	Tire shreds			Pilot plant							150																			3200000		300		wastewater	7.2	390	BOD		#N/A	#REF!						0.0146459
Däckklipp	Pisto et al. (2014)	rengaskierratys.com/files/76/Tiivistelma_8_2015_ELT_rubber_material_as_biofilter_media_Final.pdf	Tire shreds			Pilot plant							15																			3200000		300		wastewater	7.2	390	COD		#N/A	#REF!						-0.198999
Däckklipp	Pisto et al. (2014)	rengaskierratys.com/files/76/Tiivistelma_8_2015_ELT_rubber_material_as_biofilter_media_Final.pdf	Tire shreds			Pilot plant							50																			3200000		300		wastewater	7.2	390	COD		#N/A	#REF!						0.00118299
Däckklipp	Pisto et al. (2014)	rengaskierratys.com/files/76/Tiivistelma_8_2015_ELT_rubber_material_as_biofilter_media_Final.pdf	Tire shreds			Pilot plant							150																			3200000		300		wastewater	7.2	390	COD		#N/A	#REF!						-0.00125046
Däckklipp	Pisto et al. (2014)	rengaskierratys.com/files/76/Tiivistelma_8_2015_ELT_rubber_material_as_biofilter_media_Final.pdf	Tire shreds			Pilot plant							15																			3200000		300		wastewater	7.2	390	Total nitrogen		#N/A	#REF!						-0.0812656
Däckklipp	Pisto et al. (2014)	rengaskierratys.com/files/76/Tiivistelma_8_2015_ELT_rubber_material_as_biofilter_media_Final.pdf	Tire shreds			Pilot plant							50																			3200000		300		wastewater	7.2	390	Total nitrogen		#N/A	#REF!						-0.119811
Däckklipp	Pisto et al. (2014)	rengaskierratys.com/files/76/Tiivistelma_8_2015_ELT_rubber_material_as_biofilter_media_Final.pdf	Tire shreds			Pilot plant							150																			3200000		300		wastewater	7.2	390	Total nitrogen		#N/A	#REF!						-0.117214
Däckklipp	Pisto et al. (2014)	rengaskierratys.com/files/76/Tiivistelma_8_2015_ELT_rubber_material_as_biofilter_media_Final.pdf	Tire shreds			Pilot plant							15																			3200000		300		wastewater	7.2	390	ammonia		#N/A	#REF!						-0.301445
Däckklipp	Pisto et al. (2014)	rengaskierratys.com/files/76/Tiivistelma_8_2015_ELT_rubber_material_as_biofilter_media_Final.pdf	Tire shreds			Pilot plant							50																			3200000		300		wastewater	7.2	390	ammonia		#N/A	#REF!						-0.340069
Däckklipp	Pisto et al. (2014)	rengaskierratys.com/files/76/Tiivistelma_8_2015_ELT_rubber_material_as_biofilter_media_Final.pdf	Tire shreds			Pilot plant							150																			3200000		300		wastewater	7.2	390	ammonia		#N/A	#REF!						-0.330548
Däckklipp	Pisto et al. (2014)	rengaskierratys.com/files/76/Tiivistelma_8_2015_ELT_rubber_material_as_biofilter_media_Final.pdf	Tire shreds			Pilot plant							15																			3200000		300		wastewater	7.2	390	Total Phosphorus		#N/A	#REF!						-0.376175
Däckklipp	Pisto et al. (2014)	rengaskierratys.com/files/76/Tiivistelma_8_2015_ELT_rubber_material_as_biofilter_media_Final.pdf	Tire shreds			Pilot plant							50																			3200000		300		wastewater	7.2	390	Total Phosphorus		#N/A	#REF!						0.233038
Däckklipp	Pisto et al. (2014)	rengaskierratys.com/files/76/Tiivistelma_8_2015_ELT_rubber_material_as_biofilter_media_Final.pdf	Tire shreds			Pilot plant							150																			3200000		300		wastewater	7.2	390	Total Phosphorus		#N/A	#REF!						0.161833
Betongkross	Rahman et al. (2015)	http://dx.doi.org/10.1016/j.jclepro.2014.11.042	recycled concrete aggregate			ASTM D2434-68(2000)	13.2		0.125	na			6.8				78													15.2	706.86	9330.55		120		artificial stormwater	10.5	0.00138889	Nitrogen	#N/A	#N/A	#REF!	2750		1800				No info on wet surface
Betongkross	Rahman et al. (2015)	http://dx.doi.org/10.1016/j.jclepro.2014.11.042	recycled concrete aggregate	nonwoven geotextile		ASTM D2434-68(2000)	13.2		0.125	na			6.8				78		0.00325		NA (membrane)		0.89							15.2	706.86	9332.85		120		artificial stormwater	10.5	0.00138889	Nitrogen	#N/A	#N/A	#REF!	2750		900
Betongkross	Rahman et al. (2015)	http://dx.doi.org/10.1016/j.jclepro.2014.11.042	recycled concrete aggregate			ASTM D2434-68(2000)	13.2		0.125	na			6.8				78													15.2	706.86	9330.55		120		artificial stormwater	10.5	0.00138889	Phosphorus	#N/A	#N/A	#REF!	2350		1500
Betongkross	Rahman et al. (2015)	http://dx.doi.org/10.1016/j.jclepro.2014.11.042	recycled concrete aggregate	nonwoven geotextile		ASTM D2434-68(2000)	13.2		0.125	na			6.8				78		0.00325		NA (membrane)		0.89							15.2	706.86	9332.85		120		artificial stormwater	10.5	0.00138889	Phosphorus	#N/A	#N/A	#REF!	2350		650
Betongkross	Rahman et al. (2015)	http://dx.doi.org/10.1016/j.jclepro.2014.11.042	recycled concrete aggregate			ASTM D2434-68(2000)	13.2		0.13	na			6.8				78													15.2	706.86	9330.55		120		artificial stormwater	10.5	0.00138889	Nitrogen	#N/A	#N/A	#REF!	2750		1800				No info on wet surface
Betongkross	Rahman et al. (2015)	http://dx.doi.org/10.1016/j.jclepro.2014.11.042	recycled concrete aggregate	nonwoven geotextile		ASTM D2434-68(2000)	13.2		0.13	na			6.8				78		0.00325		NA (membrane)		0.89							15.2	706.86	9332.85		120		artificial stormwater	10.5	0.00138889	Nitrogen	#N/A	#N/A	#REF!	2750		900
Betongkross	Rahman et al. (2015)	http://dx.doi.org/10.1016/j.jclepro.2014.11.042	recycled concrete aggregate			ASTM D2434-68(2000)	13.2		0.13	na			6.8				78													15.2	706.86	9330.55		120		artificial stormwater	10.5	0.00138889	Phosphorus	#N/A	#N/A	#REF!	2350		1500
Betongkross	Rahman et al. (2015)	http://dx.doi.org/10.1016/j.jclepro.2014.11.042	recycled concrete aggregate	nonwoven geotextile		ASTM D2434-68(2000)	13.2		0.13	na			6.8				78		0.00325		NA (membrane)		0.89							15.2	706.86	9332.85		120		artificial stormwater	10.5	0.00138889	Phosphorus	#N/A	#N/A	#REF!	2350		650
Betongkross	Rahman et al. (2015)	http://dx.doi.org/10.1016/j.jclepro.2014.11.042	recycled concrete aggregate			Column tests	13.2			2.4			4				9.3	yes												15.2	181.458	2395.25			0.001			0.0277778	Total nitrogen	#N/A	#N/A	#REF!	2750		1800
Betongkross	Rahman et al. (2015)	http://dx.doi.org/10.1016/j.jclepro.2014.11.042	recycled concrete aggregate			Column tests	13.2			2.4			4				9.3	yes												15.2	181.458	2395.25			0.001			0.0277778	Total Phosphorus	#N/A	#N/A	#REF!	2350		1500
Naturgrus	Renman et al. (2008)	https://doi.org/10.1016/j.ecoleng.2008.08.006	Sand			Column tests	13.2		0.437				1																	30	706.858	9330.53		0.5	0.231481		6.5	469	BOD	#N/A	#N/A	#REF!	85000					0.977
Naturgrus	Renman et al. (2008)	https://doi.org/10.1016/j.ecoleng.2008.08.006	Sand			Column tests	13.2		0.437				1																	30	706.858	9330.53		0.5	0.231481		6.5	469	Ammonium	#N/A	#N/A	#REF!	26600		250			0.986
Naturgrus	Renman et al. (2008)	https://doi.org/10.1016/j.ecoleng.2008.08.006	sand			Column tests	13.2		0.437				1																	30	706.858	212058		0.5	0.231481		6.5	469	Nitrate	#N/A	#N/A	#REF!	26900		31690
Däckklipp	Richter and Weaver (2003)	https://doi.org/10.1080/09593330309385702	Tire shreds				300		0.54				50								35								98	34	3332	999600		28.875		wastewater	7.1	480	BOD	#N/A	#N/A	#REF!	193		23
Däckklipp	Richter and Weaver (2003)	https://doi.org/10.1080/09593330309385702	Tire shreds				300		0.54				50								35								98	34	3332	999600		18.125		wastewater	7.2	480	BOD	#N/A	#N/A	#REF!	112		20
Däckklipp	Richter and Weaver (2003)	https://doi.org/10.1080/09593330309385702	Tire shreds				300		0.54				50								35								73	31	2263	678900		34.0833		wastewater	7.4	480	BOD	#N/A	#N/A	#REF!	137		33
Däckklipp	Richter and Weaver (2003)	https://doi.org/10.1080/09593330309385702	Tire shreds				300		0.54				50								35								73	31	2263	678900		50.1667		wastewater	7.5	480	BOD	#N/A	#N/A	#REF!	71		8
Däckklipp	Richter and Weaver (2003)	https://doi.org/10.1080/09593330309385702	Tire shreds				300		0.54				50								35								92	31	2852	855600		19.0833		wastewater	6.9	480	BOD	#N/A	#N/A	#REF!	304		26
Däckklipp	Richter and Weaver (2003)	https://doi.org/10.1080/09593330309385702	Tire shreds				300		0.54				50								35								73	31	2263	678900		12.7917		wastewater	7.5	480	BOD	#N/A	#N/A	#REF!	188		21
Däckklipp	Richter and Weaver (2003)	https://doi.org/10.1080/09593330309385702	Tire shreds				300		0.54				50								35								98	34	3332	999600		28.875		wastewater	7.1	480	ammonia	#N/A	#N/A	#REF!	73		52
Däckklipp	Richter and Weaver (2003)	https://doi.org/10.1080/09593330309385702	Tire shreds				300		0.54				50								35								98	34	3332	999600		18.125		wastewater	7.2	480	ammonia	#N/A	#N/A	#REF!	50		27
Däckklipp	Richter and Weaver (2003)	https://doi.org/10.1080/09593330309385702	Tire shreds				300		0.54				50								35								73	31	2263	678900		34.0833		wastewater	7.4	480	ammonia	#N/A	#N/A	#REF!	35		30
Däckklipp	Richter and Weaver (2003)	https://doi.org/10.1080/09593330309385702	Tire shreds				300		0.54				50								35								73	31	2263	678900		50.1667		wastewater	7.5	480	ammonia	#N/A	#N/A	#REF!	20		6
Däckklipp	Richter and Weaver (2003)	https://doi.org/10.1080/09593330309385702	Tire shreds				300		0.54				50								35								92	31	2852	855600		19.0833		wastewater	6.9	480	ammonia	#N/A	#N/A	#REF!	57		32
Däckklipp	Richter and Weaver (2003)	https://doi.org/10.1080/09593330309385702	Tire shreds				300		0.54				50								35								73	31	2263	678900		12.7917		wastewater	7.5	480	ammonia	#N/A	#N/A	#REF!	68		40
Däckklipp	Richter and Weaver (2003)	https://doi.org/10.1080/09593330309385702	Tire shreds				300		0.54				50								35								98	34	3332	999600		28.875		wastewater	7.1	480	Phosphate	#N/A	#N/A	#REF!	9		1
Däckklipp	Richter and Weaver (2003)	https://doi.org/10.1080/09593330309385702	Tire shreds				300		0.54				50								35								98	34	3332	999600		18.125		wastewater	7.2	480	Phosphate	#N/A	#N/A	#REF!	7		1
Däckklipp	Richter and Weaver (2003)	https://doi.org/10.1080/09593330309385702	Tire shreds				300		0.54				50								35								73	31	2263	678900		34.0833		wastewater	7.4	480	Phosphate	#N/A	#N/A	#REF!	4		3
Däckklipp	Richter and Weaver (2003)	https://doi.org/10.1080/09593330309385702	Tire shreds				300		0.54				50								35								73	31	2263	678900		50.1667		wastewater	7.5	480	Phosphate	#N/A	#N/A	#REF!	3		1
Däckklipp	Richter and Weaver (2003)	https://doi.org/10.1080/09593330309385702	Tire shreds				300		0.54				50								35								92	31	2852	855600		19.0833		wastewater	6.9	480	Phosphate	#N/A	#N/A	#REF!	7		1
Däckklipp	Richter and Weaver (2003)	https://doi.org/10.1080/09593330309385702	Tire shreds				300		0.54				50								35								73	31	2263	678900		12.7917		wastewater	7.5	480	Phosphate	#N/A	#N/A	#REF!	7		3
Däckklipp	Richter and Weaver (2003)	https://doi.org/10.1080/09593330309385702	Tire shreds				300		0.54				50								35								98	34	3332	999600		28.875		wastewater	7.1	480	Fecal coliform	#N/A	#N/A	#REF!	125893		1995.26
Däckklipp	Richter and Weaver (2003)	https://doi.org/10.1080/09593330309385702	Tire shreds				300		0.54				50								35								98	34	3332	999600		18.125		wastewater	7.2	480	Fecal coliform	#N/A	#N/A	#REF!	630957		398.107
Däckklipp	Richter and Weaver (2003)	https://doi.org/10.1080/09593330309385702	Tire shreds				300		0.54				50								35								73	31	2263	678900		34.0833		wastewater	7.4	480	Fecal coliform	#N/A	#N/A	#REF!	630957		31622.8
Däckklipp	Richter and Weaver (2003)	https://doi.org/10.1080/09593330309385702	Tire shreds				300		0.54				50								35								73	31	2263	678900		50.1667		wastewater	7.5	480	Fecal coliform	#N/A	#N/A	#REF!	7943.28		501.187
Däckklipp	Richter and Weaver (2003)	https://doi.org/10.1080/09593330309385702	Tire shreds				300		0.54				50								35								92	31	2852	855600		19.0833		wastewater	6.9	480	Fecal coliform	#N/A	#N/A	#REF!	251189		3981.07
Däckklipp	Richter and Weaver (2003)	https://doi.org/10.1080/09593330309385702	Tire shreds				300		0.54				50								35								73	31	2263	678900		12.7917		wastewater	7.5	480	Fecal coliform	#N/A	#N/A	#REF!	630957		50118.7
Naturgrus	Rodgers et al.(2005)	https://doi.org/10.1016/j.watres.2005.05.035	Coarse sand	Fine sand	gravel	Column tests	25		0.437				0.45						30		0.11					27.5		15		30	706.858	58315.8	32.1675					425	BOD	#N/A	#N/A	#REF!	22000		200	no		0.99
Naturgrus	Rodgers et al.(2005)	https://doi.org/10.1016/j.watres.2005.05.035	Coarse sand	Fine sand	gravel	Column tests	25		0.437				0.45						30		0.11					27.5		15		30	706.858	58315.8	32.1675					425	COD	#N/A	#N/A	#REF!	26000		1200	no		0.96
Naturgrus	Rodgers et al.(2005)	https://doi.org/10.1016/j.watres.2005.05.035	Coarse sand	Fine sand	gravel	Column tests	25		0.437				0.45						30		0.11					27.5		15		30	706.858	58315.8	32.1675					425	Total nitrogen	#N/A	#N/A	#REF!	2400		1800	no		0.27
Naturgrus	Rodgers et al.(2005)	https://doi.org/10.1016/j.watres.2005.05.035	Coarse sand	Fine sand	gravel	Column tests	25		0.437				0.45						30		0.11					27.5		15		30	706.858	58315.8	32.1675					425	Ammonium	#N/A	#N/A	#REF!	1000		100	no		0.88
Naturgrus	Rodgers et al.(2005)	https://doi.org/10.1016/j.watres.2005.05.035	Coarse sand	Fine sand	gravel	Column tests	25		0.437				0.45						30		0.11					27.5		15		30	706.858	49480.1	32.1675					425	Phosphate	#N/A	#N/A	#REF!	600		40	no		0.94
Naturgrus	Rodgers et al.(2005)	https://doi.org/10.1016/j.watres.2005.05.035	Coarse sand	gravel		Column tests	25		0.437				0.45						17.5		15									30	706.858	30041.5	34.6675					322	BOD	#N/A	#N/A	#REF!	23000		20	no		1
Naturgrus	Rodgers et al.(2005)	https://doi.org/10.1016/j.watres.2005.05.035	Coarse sand	gravel		Column tests	25		0.437				0.45						17.5		15									30	706.858	30041.5	34.6675					322	COD	#N/A	#N/A	#REF!	24000		200	no		0.99
Naturgrus	Rodgers et al.(2005)	https://doi.org/10.1016/j.watres.2005.05.035	Coarse sand	gravel		Column tests	25		0.437				0.45						17.5		15									30	706.858	30041.5	34.6675					322	Total nitrogen	#N/A	#N/A	#REF!	1900		1200	no		0.37
Naturgrus	Rodgers et al.(2005)	https://doi.org/10.1016/j.watres.2005.05.035	Coarse sand	gravel		Column tests	25		0.437				0.45						17.5		15									30	706.858	30041.5	34.6675					322	Ammonium	#N/A	#N/A	#REF!	800		0	no		1
Naturgrus	Rodgers et al.(2005)	https://doi.org/10.1016/j.watres.2005.05.035	Coarse sand	gravel		Column tests	25		0.437				0.45						17.5		15									30	706.858	30041.5	34.6675					322	Phosphate	#N/A	#N/A	#REF!	500		100	no		0.83
Biokol	Samkutty and Gough (2022)	https://doi.org/10.1081/ese-120002582	Charcoal			Column tests	22																							2.8	6.15752	135.465				wastewater	9.2		COD	#N/A	#N/A	#REF!	940000		150000	no		0.83
Naturgrus	Samkutty and Gough (2022)	https://doi.org/10.1081/ese-120002582	Charcoal			Column tests	22																							2.8	6.15752	135.465				wastewater	8.3		COD	#N/A	#N/A	#REF!	940000		68000	no		0.93
Naturgrus	Schifmann et al. (2016)	https://doi.org/10.3390/w8030076	sand, 10 % peat and expanded shale			full-scale													100										45	91	4095	409500		0.127127		stormwater	8.3	117	Nitrate	#N/A	#N/A	#REF!	40200			no		0.321
Naturgrus	Schifmann et al. (2016)	https://doi.org/10.3390/w8030076	sand, 10 % peat and expanded shale			full-scale													100										45	91	4095	409500		0.127127		stormwater	8.3	117	Phosphate	#N/A	#N/A	#REF!	0			no
Naturgrus	Schifmann et al. (2016)	https://doi.org/10.3390/w8030076	sand, 10 % peat and expanded shale			full-scale													100										45	91	4095	409500		0.127127		stormwater	7.69	117	E.coli	#N/A	#N/A	#REF!	23000			no		0.713
Naturgrus	Schifmann et al. (2016)	https://doi.org/10.3390/w8030076	sand, 10 % peat and expanded shale			full-scale													100										45	91	4095	409500		0.127127		stormwater	7.69	117	Nitrate	#N/A	#N/A	#REF!	10200			no		-0.08
Naturgrus	Schifmann et al. (2016)	https://doi.org/10.3390/w8030076	sand, 10 % peat and expanded shale			full-scale													100										45	91	4095	409500		0.127127		stormwater	7.69	117	Phosphate	#N/A	#N/A	#REF!	500			no		0.453
Naturgrus	Schifmann et al. (2016)	https://doi.org/10.3390/w8030076	sand, 10 % peat and expanded shale			full-scale													100										45	91	4095	409500		0.127127		stormwater	7.69	117	E.coli	#N/A	#N/A	#REF!	644			no		0.863
Restprodukter från skog	Schifmann et al. (2016)	https://doi.org/10.3390/w8030076	red cedar tree bark amended with TPA	sand, 10 % peat and expanded shale		full-scale	8	30000											89										45	125	5625	545625		0.174625		stormwater	8.3	117	Nitrate	#N/A	#N/A	#REF!	40200			no		0.608
Restprodukter från skog	Schifmann et al. (2016)	https://doi.org/10.3390/w8030076	red cedar tree bark amended with TPA	sand, 10 % peat and expanded shale		full-scale	8	30000											89										45	125	5625	545625		0.174625		stormwater	8.3	117	E.coli	#N/A	#N/A	#REF!	23000			no		0.773
Restprodukter från skog	Schifmann et al. (2016)	https://doi.org/10.3390/w8030076	red cedar tree bark amended with TPA	sand, 10 % peat and expanded shale		full-scale	8	30000											89										45	125	5625	545625		0.174625		stormwater	7.69	117	Nitrate	#N/A	#N/A	#REF!	10200			no		-0.083
Restprodukter från skog	Schifmann et al. (2016)	https://doi.org/10.3390/w8030076	red cedar tree bark amended with TPA	sand, 10 % peat and expanded shale		full-scale	8	30000											89										45	125	5625	545625		0.174625		stormwater	7.69	117	Phosphate	#N/A	#N/A	#REF!	500			no		0.501
Restprodukter från skog	Schifmann et al. (2016)	https://doi.org/10.3390/w8030076	red cedar tree bark amended with TPA	sand, 10 % peat and expanded shale		full-scale	8	30000											89										45	125	5625	545625		0.174625		stormwater	7.69	117	E.coli	#N/A	#N/A	#REF!	644			no		0.899
Naturgrus	Soberg et al. (2020)	https://doi.org/10.1007/s11270-020-04646-3	Sand	soil		Pilot plant	40						0.35						40		0.9									37.5	1104.47	88357.3		0.178571		stormwater		126	Total Phosphorus	#N/A	#N/A	#REF!	384100		195.463	no
Naturgrus	Soberg et al. (2020)	https://doi.org/10.1007/s11270-020-04646-3	Sand	soil		Pilot plant	40						0.35						40		0.9									37.5	1104.47	88357.3		0.178571		stormwater		126	Phosphate	#N/A	#N/A	#REF!	94825		6.9	no
Naturgrus	Stevik et al. (1999)	https://doi.org/10.1016/s0043-1354(99)00077-9	Sand			Column tests	80					0.13		0.3107			2.39													15	176.715	14137.2		18.4078		growth medium		97	E.coli	#N/A	#N/A	#REF!	1.12202e+09	CFU/100 mL	5888.44	no
Naturgrus	Stevik et al. (1999)	https://doi.org/10.1016/s0043-1354(99)00077-9	Sand			Column tests	80					0.47		0.8507			1.81													15	176.715	14137.2		18.4078		growth medium		97	E.coli	#N/A	#N/A	#REF!	1.12202e+09	CFU/100 mL	1023.29	no
Biokol	Tian et al. (2016)	https://doi.org/10.1016/j.scitotenv.2016.02.129	10 %Poultry litter biochar	20/30 Accusand		Column tests	30						0.00141401																	2.5	4.90874	147.262		1.66667e-05		stormwater	9.09	0.333333	Nitrate	#N/A	#N/A	#REF!	2000			no		0.0061
Biokol	Tian et al. (2016)	https://doi.org/10.1016/j.scitotenv.2016.02.129	10 %Poultry litter biochar	20/30 Accusand		Column tests	30						0.00141401																	2.5	4.90874	147.262		1.66667e-05		stormwater	9.09	0.333333	Ammonium	#N/A	#N/A	#REF!	2000			no		0.917
Biokol	Tian et al. (2016)	https://doi.org/10.1016/j.scitotenv.2016.02.129	10 %Hardwood biochar	20/30 Accusand		Column tests	30						0.000818694																	2.5	4.90874	147.262		1.66667e-05		stormwater		0.333333	Nitrate	#N/A	#N/A	#REF!	2000			no		0.0024
Biokol	Tian et al. (2016)	https://doi.org/10.1016/j.scitotenv.2016.02.129	10 %Hardwood biochar	20/30 Accusand		Column tests	30						0.000818694																	2.5	4.90874	147.262		1.66667e-05		stormwater		0.333333	Ammonium	#N/A	#N/A	#REF!	2000			no		0.964
Naturgrus	Ulinder et al. (2023)	vattenbokhandeln.svensktvatten.se/wp-content/uploads/2023/06/svu-rapport-2023-02.pdf	sand (sörfjärden)			Full-scale	100						1.6				7.82	yes													4000000	400000000		3333.33	2.5e-05	wastewater		356	Atenolol	CC(C)NCC(COC1=CC=C(C=C1)CC(=O)N)O	#REF!	#REF!	0.690114		0.257364	yes
Naturgrus	Ulinder et al. (2023)	vattenbokhandeln.svensktvatten.se/wp-content/uploads/2023/06/svu-rapport-2023-02.pdf	sand (sörfjärden)			Full-scale	100						1.6				7.82	yes													4000000	400000000		3333.33	2.5e-05	wastewater		356	Carbamazepine	C1=CC=C2C(=C1)C=CC3=CC=CC=C3N2C(=O)N	#REF!	#REF!	1.52971		1.127	yes
Naturgrus	Ulinder et al. (2023)	vattenbokhandeln.svensktvatten.se/wp-content/uploads/2023/06/svu-rapport-2023-02.pdf	sand (sörfjärden)			Full-scale	100						1.6				7.82	yes													4000000	400000000		3333.33	2.5e-05	wastewater		356	Citalopram	CN(C)CCCC1(C2=C(CO1)C=C(C=C2)C#N)C3=CC=C(C=C3)F	#REF!	#REF!	0.278208		0.00529615	yes
Naturgrus	Ulinder et al. (2023)	vattenbokhandeln.svensktvatten.se/wp-content/uploads/2023/06/svu-rapport-2023-02.pdf	sand (sörfjärden)			Full-scale	100						1.6				7.82	yes													4000000	400000000		3333.33	2.5e-05	wastewater		356	Diclofenac	C1=CC=C(C(=C1)CC(=O)O)NC2=C(C=CC=C2Cl)Cl	#REF!	#REF!	1.18557		0.708	yes
Naturgrus	Ulinder et al. (2023)	vattenbokhandeln.svensktvatten.se/wp-content/uploads/2023/06/svu-rapport-2023-02.pdf	sand (sörfjärden)			Full-scale	100						1.6				7.82	yes													4000000	400000000		3333.33	2.5e-05	wastewater		356	Fluconazole	C1=CC(=C(C=C1F)F)C(CN2C=NC=N2)(CN3C=NC=N3)O	#REF!	#REF!	0.011925		0.0229	yes
Naturgrus	Ulinder et al. (2023)	vattenbokhandeln.svensktvatten.se/wp-content/uploads/2023/06/svu-rapport-2023-02.pdf	sand (sörfjärden)			Full-scale	100						1.6				7.82	yes													4000000	400000000		3333.33	2.5e-05	wastewater		356	Furosemide	C1=COC(=C1)CNC2=CC(=C(C=C2C(=O)O)S(=O)(=O)N)Cl	#REF!	#REF!	3.50529		0.447236	yes
Naturgrus	Ulinder et al. (2023)	vattenbokhandeln.svensktvatten.se/wp-content/uploads/2023/06/svu-rapport-2023-02.pdf	sand (sörfjärden)			Full-scale	100						1.6				7.82	yes													4000000	400000000		3333.33	2.5e-05	wastewater		356	Hydrochlorothiazide	C1NC2=CC(=C(C=C2S(=O)(=O)N1)S(=O)(=O)N)Cl	#REF!	#REF!	0.279		0.2354	yes
Naturgrus	Ulinder et al. (2023)	vattenbokhandeln.svensktvatten.se/wp-content/uploads/2023/06/svu-rapport-2023-02.pdf	sand (sörfjärden)			Full-scale	100						1.6				7.82	yes													4000000	400000000		3333.33	2.5e-05	wastewater		356	Ibuprofen	CC(C)CC1=CC=C(C=C1)C(C)C(=O)O	#REF!	#REF!	26.9003		7.58671	yes
Naturgrus	Ulinder et al. (2023)	vattenbokhandeln.svensktvatten.se/wp-content/uploads/2023/06/svu-rapport-2023-02.pdf	sand (sörfjärden)			Full-scale	100						1.6				7.82	yes													4000000	400000000		3333.33	2.5e-05	wastewater		356	Irbesartan	CCCCC1=NC2(CCCC2)C(=O)N1CC3=CC=C(C=C3)C4=CC=CC=C4C5=NNN=N5	#REF!	#REF!	0.139002		0.183221	yes
Naturgrus	Ulinder et al. (2023)	vattenbokhandeln.svensktvatten.se/wp-content/uploads/2023/06/svu-rapport-2023-02.pdf	sand (sörfjärden)			Full-scale	100						1.6				7.82	yes													4000000	400000000		3333.33	2.5e-05	wastewater		356	Ketoconazole	CC(=O)N1CCN(CC1)C2=CC=C(C=C2)OC[C@H]3CO[C@](O3)(CN4C=CN=C4)C5=C(C=C(C=C5)Cl)Cl	#REF!	#REF!	0.078025		na	yes
Naturgrus	Ulinder et al. (2023)	vattenbokhandeln.svensktvatten.se/wp-content/uploads/2023/06/svu-rapport-2023-02.pdf	sand (sörfjärden)			Full-scale	100						1.6				7.82	yes													4000000	400000000		3333.33	2.5e-05	wastewater		356	Losartan	CCCCC1=NC(=C(N1CC2=CC=C(C=C2)C3=CC=CC=C3C4=NNN=N4)CO)Cl	#REF!	#REF!	4.28143		2.27879	yes
Naturgrus	Ulinder et al. (2023)	vattenbokhandeln.svensktvatten.se/wp-content/uploads/2023/06/svu-rapport-2023-02.pdf	sand (sörfjärden)			Full-scale	100						1.6				7.82	yes													4000000	400000000		3333.33	2.5e-05	wastewater		356	Methotrexate	CN(CC1=CN=C2C(=N1)C(=NC(=N2)N)N)C3=CC=C(C=C3)C(=O)N[C@@H](CCC(=O)O)C(=O)O	#REF!	#REF!	0.0663342		0.001816	yes
Naturgrus	Ulinder et al. (2023)	vattenbokhandeln.svensktvatten.se/wp-content/uploads/2023/06/svu-rapport-2023-02.pdf	sand (sörfjärden)			Full-scale	100						1.6				7.82	yes													4000000	400000000		3333.33	2.5e-05	wastewater		356	Metoprolol	CC(C)NCC(COC1=CC=C(C=C1)CCOC)O	#REF!	#REF!	3.85521		3.32221	yes
Naturgrus	Ulinder et al. (2023)	vattenbokhandeln.svensktvatten.se/wp-content/uploads/2023/06/svu-rapport-2023-02.pdf	sand (sörfjärden)			Full-scale	100						1.6				7.82	yes													4000000	400000000		3333.33	2.5e-05	wastewater		356	Naproxen	C[C@@H](C1=CC2=C(C=C1)C=C(C=C2)OC)C(=O)O	#REF!	#REF!	15.9216		6.0295	yes
Naturgrus	Ulinder et al. (2023)	vattenbokhandeln.svensktvatten.se/wp-content/uploads/2023/06/svu-rapport-2023-02.pdf	sand (sörfjärden)			Full-scale	100						1.6				7.82	yes													4000000	400000000		3333.33	2.5e-05	wastewater		356	Oxazepame	C1=CC=C(C=C1)C2=NC(C(=O)NC3=C2C=C(C=C3)Cl)O	#REF!	#REF!	0.312329		0.247429	yes
Naturgrus	Ulinder et al. (2023)	vattenbokhandeln.svensktvatten.se/wp-content/uploads/2023/06/svu-rapport-2023-02.pdf	sand (sörfjärden)			Full-scale	100						1.6				7.82	yes													4000000	400000000		3333.33	2.5e-05	wastewater		356	Paracetamol	CC(=O)NC1=CC=C(C=C1)O	#REF!	#REF!	41.9429		2.84307	yes
Naturgrus	Ulinder et al. (2023)	vattenbokhandeln.svensktvatten.se/wp-content/uploads/2023/06/svu-rapport-2023-02.pdf	sand (sörfjärden)			Full-scale	100						1.6				7.82	yes													4000000	400000000		3333.33	2.5e-05	wastewater		356	Propranolol	CC(C)NCC(COC1=CC=CC2=CC=CC=C21)O	#REF!	#REF!	0.0761429		0.0275407	yes
Naturgrus	Ulinder et al. (2023)	vattenbokhandeln.svensktvatten.se/wp-content/uploads/2023/06/svu-rapport-2023-02.pdf	sand (sörfjärden)			Full-scale	100						1.6				7.82	yes													4000000	400000000		3333.33	2.5e-05	wastewater		356	Sertraline	CN[C@H]1CC[C@H](C2=CC=CC=C12)C3=CC(=C(C=C3)Cl)Cl	#REF!	#REF!	0.109582		0.00596929	yes
Naturgrus	Ulinder et al. (2023)	vattenbokhandeln.svensktvatten.se/wp-content/uploads/2023/06/svu-rapport-2023-02.pdf	sand (sörfjärden)			Full-scale	100						1.6				7.82	yes													4000000	400000000		3333.33	2.5e-05	wastewater		356	Tramadol	CN(C)C[C@H]1CCCC[C@@]1(C2=CC(=CC=C2)OC)O	#REF!	#REF!	0.794064		0.692	yes
Naturgrus	Ulinder et al. (2023)	vattenbokhandeln.svensktvatten.se/wp-content/uploads/2023/06/svu-rapport-2023-02.pdf	sand (sörfjärden)			Full-scale	100						1.6				7.82	yes													4000000	400000000		3333.33	2.5e-05	wastewater		356	Venlafaxine	CN(C)CC(C1=CC=C(C=C1)OC)C2(CCCCC2)O	#REF!	#REF!	0.381207		0.272486	yes
Naturgrus	Ulinder et al. (2023)	vattenbokhandeln.svensktvatten.se/wp-content/uploads/2023/06/svu-rapport-2023-02.pdf	sand (sörfjärden)			Full-scale	100						1.6				7.82	yes													4000000	400000000		3333.33	2.5e-05	wastewater		356	Zolpidem	CC1=CC=C(C=C1)C2=C(N3C=C(C=CC3=N2)C)CC(=O)N(C)C	#REF!	#REF!	0.00724333		0.00165769	yes
Naturgrus	Ulinder et al. (2023)	vattenbokhandeln.svensktvatten.se/wp-content/uploads/2023/06/svu-rapport-2023-02.pdf	sand (sörfjärden)			Full-scale	100						1.6				7.82	yes													4000000	400000000		3333.33	2.5e-05	wastewater		356	Azithromycin	CC[C@@H]1[C@@]([C@@H]([C@H](N(C[C@@H](C[C@@]([C@@H]([C@H]([C@@H]([C@H](C(=O)O1)C)O[C@H]2C[C@@]([C@H]([C@@H](O2)C)O)(C)OC)C)O[C@H]3[C@@H]([C@H](C[C@H](O3)C)N(C)C)O)(C)O)C)C)C)O)(C)O	#REF!	#REF!	0.0422922		0	yes
Naturgrus	Ulinder et al. (2023)	vattenbokhandeln.svensktvatten.se/wp-content/uploads/2023/06/svu-rapport-2023-02.pdf	sand (sörfjärden)			Full-scale	100						1.6				7.82	yes													4000000	400000000		3333.33	2.5e-05	wastewater		356	Ciprofloxacin	C1CC1N2C=C(C(=O)C3=CC(=C(C=C32)N4CCNCC4)F)C(=O)O	#REF!	#REF!	0.0813662		0.00349	yes
Naturgrus	Ulinder et al. (2023)	vattenbokhandeln.svensktvatten.se/wp-content/uploads/2023/06/svu-rapport-2023-02.pdf	sand (sörfjärden)			Full-scale	100						1.6				7.82	yes													4000000	400000000		3333.33	2.5e-05	wastewater		356	Clarithromycin	CC[C@@H]1[C@@]([C@@H]([C@H](C(=O)[C@@H](C[C@@]([C@@H]([C@H]([C@@H]([C@H](C(=O)O1)C)O[C@H]2C[C@@]([C@H]([C@@H](O2)C)O)(C)OC)C)O[C@H]3[C@@H]([C@H](C[C@H](O3)C)N(C)C)O)(C)OC)C)C)O)(C)O	#REF!	#REF!	0.000307143		0.002285	yes
Naturgrus	Ulinder et al. (2023)	vattenbokhandeln.svensktvatten.se/wp-content/uploads/2023/06/svu-rapport-2023-02.pdf	sand (sörfjärden)			Full-scale	100						1.6				7.82	yes													4000000	400000000		3333.33	2.5e-05	wastewater		356	Erythromycin	CC[C@@H]1[C@@]([C@@H]([C@H](C(=O)[C@@H](C[C@@]([C@@H]([C@H]([C@@H]([C@H](C(=O)O1)C)O[C@H]2C[C@@]([C@H]([C@@H](O2)C)O)(C)OC)C)O[C@H]3[C@@H]([C@H](C[C@H](O3)C)N(C)C)O)(C)O)C)C)O)(C)O	#REF!	#REF!	na		na	yes
Naturgrus	Ulinder et al. (2023)	vattenbokhandeln.svensktvatten.se/wp-content/uploads/2023/06/svu-rapport-2023-02.pdf	sand (sörfjärden)			Full-scale	100						1.6				7.82	yes													4000000	400000000		3333.33	2.5e-05	wastewater		356	Sulfamethoxazole	CC1=CC(=NO1)NS(=O)(=O)C2=CC=C(C=C2)N	#REF!	#REF!	1.22889		0.453509	yes
Naturgrus	Ulinder et al. (2023)	vattenbokhandeln.svensktvatten.se/wp-content/uploads/2023/06/svu-rapport-2023-02.pdf	sand (sörfjärden)			Full-scale	100						1.6				7.82	yes													4000000	400000000		3333.33	2.5e-05	wastewater		356	Trimethoprim	COC1=CC(=CC(=C1OC)OC)CC2=CN=C(N=C2N)N	#REF!	#REF!	0.404074		0.15835	yes
Naturgrus	Ulinder et al. (2023)	vattenbokhandeln.svensktvatten.se/wp-content/uploads/2023/06/svu-rapport-2023-02.pdf	sand (sörfjärden)			Full-scale	100						1.6				7.82	yes													4000000	400000000		3333.33	2.5e-05	wastewater		356	Estrone	C[C@]12CC[C@H]3[C@H]([C@@H]1CCC2=O)CCC4=C3C=CC(=C4)O	#REF!	#REF!	0.0735908		0.0161335	yes
Naturgrus	Ulinder et al. (2023)	vattenbokhandeln.svensktvatten.se/wp-content/uploads/2023/06/svu-rapport-2023-02.pdf	sand (sörfjärden)			Full-scale	100						1.6				7.82	yes													4000000	400000000		3333.33	2.5e-05	wastewater		356	Estradiol	C[C@]12CC[C@H]3[C@H]([C@@H]1CC[C@@H]2O)CCC4=C3C=CC(=C4)O	#REF!	#REF!	0.08011		0.024214	yes
Naturgrus	Ulinder et al. (2023)	vattenbokhandeln.svensktvatten.se/wp-content/uploads/2023/06/svu-rapport-2023-02.pdf	sand (sörfjärden)			Full-scale	100						1.6				7.82	yes													4000000	400000000		3333.33	2.5e-05	wastewater		356	Etinyestardiol	C[C@]12CC[C@H]3[C@H]([C@@H]1CC[C@]2(C#C)O)CCC4=C3C=CC(=C4)O	#REF!	#REF!	na		na	yes
Naturgrus	Ulinder et al. (2023)	vattenbokhandeln.svensktvatten.se/wp-content/uploads/2023/06/svu-rapport-2023-02.pdf	sand (sörfjärden)			Full-scale	100						1.6				7.82	yes													4000000	400000000		3333.33	2.5e-05	wastewater		356	Acetamiprid	CC(=NC#N)N(C)CC1=CN=C(C=C1)Cl	#REF!	#REF!	na		na	yes
Naturgrus	Ulinder et al. (2023)	vattenbokhandeln.svensktvatten.se/wp-content/uploads/2023/06/svu-rapport-2023-02.pdf	sand (sörfjärden)			Full-scale	100						1.6				7.82	yes													4000000	400000000		3333.33	2.5e-05	wastewater		356	Benzotriazole	C1=CC2=NNN=C2C=C1	#REF!	#REF!	1.88821		1.26943	yes
Naturgrus	Ulinder et al. (2023)	vattenbokhandeln.svensktvatten.se/wp-content/uploads/2023/06/svu-rapport-2023-02.pdf	sand (sörfjärden)			Full-scale	100						1.6				7.82	yes													4000000	400000000		3333.33	2.5e-05	wastewater		356	Bisphenol	CC(C)(C1=CC=C(C=C1)O)C2=CC=C(C=C2)O	#REF!	#REF!	0.104064		0.145771	yes
Naturgrus	Ulinder et al. (2023)	vattenbokhandeln.svensktvatten.se/wp-content/uploads/2023/06/svu-rapport-2023-02.pdf	sand (sörfjärden)			Full-scale	100						1.6				7.82	yes													4000000	400000000		3333.33	2.5e-05	wastewater		356	Imidacloprid	C1CN(/C(=N/[N+](=O)[O-])/N1)CC2=CN=C(C=C2)Cl	#REF!	#REF!	0.00868143		0.00775714	yes
Naturgrus	Ulinder et al. (2023)	vattenbokhandeln.svensktvatten.se/wp-content/uploads/2023/06/svu-rapport-2023-02.pdf	sand (sörfjärden)			Full-scale	100						1.6				7.82	yes													4000000	400000000		3333.33	2.5e-05	wastewater		356	PFOA	C(=O)(C(C(C(C(C(C(C(F)(F)F)(F)F)(F)F)(F)F)(F)F)(F)F)(F)F)O	#REF!	#REF!	0.00254545		0.00142571	yes
Naturgrus	Ulinder et al. (2023)	vattenbokhandeln.svensktvatten.se/wp-content/uploads/2023/06/svu-rapport-2023-02.pdf	sand (sörfjärden)			Full-scale	100						1.6				7.82	yes													4000000	400000000		3333.33	2.5e-05	wastewater		356	PFOS	C(C(C(C(C(F)(F)S(=O)(=O)O)(F)F)(F)F)(F)F)(C(C(C(F)(F)F)(F)F)(F)F)(F)F	#REF!	#REF!	0		0	yes
Naturgrus	Ulinder et al. (2023)	vattenbokhandeln.svensktvatten.se/wp-content/uploads/2023/06/svu-rapport-2023-02.pdf	sand (sörfjärden)			Full-scale	100						1.6				7.82	yes													4000000	400000000		3333.33	2.5e-05	wastewater		356	Thiacloprid	C1CSC(=NC#N)N1CC2=CN=C(C=C2)Cl	#REF!	#REF!	na		na	yes
Naturgrus	Ulinder et al. (2023)	vattenbokhandeln.svensktvatten.se/wp-content/uploads/2023/06/svu-rapport-2023-02.pdf	sand (sörfjärden)			Full-scale	100						1.6				7.82	yes													4000000	400000000		3333.33	2.5e-05	wastewater		356	Thiamethoxam	CN\1COCN(/C1=N/[N+](=O)[O-])CC2=CN=C(S2)Cl	#REF!	#REF!	0.000788182		0.000726667	yes
Naturgrus	Ulinder et al. (2023)	vattenbokhandeln.svensktvatten.se/wp-content/uploads/2023/06/svu-rapport-2023-02.pdf	sand (sörfjärden)			Full-scale	100						1.6				7.82	yes													4000000	400000000		3333.33	2.5e-05	wastewater		356	Bacteria	#N/A	#N/A	#REF!	9733000	pfu/100mL	1115400	yes
Naturgrus	Ulinder et al. (2023)	vattenbokhandeln.svensktvatten.se/wp-content/uploads/2023/06/svu-rapport-2023-02.pdf	sand (sörfjärden)			Full-scale	100						1.6				7.82	yes													4000000	400000000		3333.33	2.5e-05	wastewater		356	Viruses	#N/A	#N/A	#REF!	176900	pfu/100mL	100	yes
Bergkross	Ulinder et al. (2023)	vattenbokhandeln.svensktvatten.se/wp-content/uploads/2023/06/svu-rapport-2023-02.pdf	Bergkross (Sörfjärden)			Full-scale	100						2.58				22.7	yes													4000000	400000000		3333.33	3.5e-05	wastewater		356	Atenolol	CC(C)NCC(COC1=CC=C(C=C1)CC(=O)N)O	#REF!	#REF!	0.690114		0.430377	yes
Bergkross	Ulinder et al. (2023)	vattenbokhandeln.svensktvatten.se/wp-content/uploads/2023/06/svu-rapport-2023-02.pdf	Bergkross (Sörfjärden)			Full-scale	100						2.58				22.7	yes													4000000	400000000		3333.33	3.5e-05	wastewater		356	Carbamazepine	C1=CC=C2C(=C1)C=CC3=CC=CC=C3N2C(=O)N	#REF!	#REF!	1.52971		1.08808	yes
Bergkross	Ulinder et al. (2023)	vattenbokhandeln.svensktvatten.se/wp-content/uploads/2023/06/svu-rapport-2023-02.pdf	Bergkross (Sörfjärden)			Full-scale	100						2.58				22.7	yes													4000000	400000000		3333.33	3.5e-05	wastewater		356	Citalopram	CN(C)CCCC1(C2=C(CO1)C=C(C=C2)C#N)C3=CC=C(C=C3)F	#REF!	#REF!	0.278208		0.0560031	yes
Bergkross	Ulinder et al. (2023)	vattenbokhandeln.svensktvatten.se/wp-content/uploads/2023/06/svu-rapport-2023-02.pdf	Bergkross (Sörfjärden)			Full-scale	100						2.58				22.7	yes													4000000	400000000		3333.33	3.5e-05	wastewater		356	Diclofenac	C1=CC=C(C(=C1)CC(=O)O)NC2=C(C=CC=C2Cl)Cl	#REF!	#REF!	1.18557		0.791615	yes
Bergkross	Ulinder et al. (2023)	vattenbokhandeln.svensktvatten.se/wp-content/uploads/2023/06/svu-rapport-2023-02.pdf	Bergkross (Sörfjärden)			Full-scale	100						2.58				22.7	yes													4000000	400000000		3333.33	3.5e-05	wastewater		356	Fluconazole	C1=CC(=C(C=C1F)F)C(CN2C=NC=N2)(CN3C=NC=N3)O	#REF!	#REF!	0.011925		0.0229954	yes
Bergkross	Ulinder et al. (2023)	vattenbokhandeln.svensktvatten.se/wp-content/uploads/2023/06/svu-rapport-2023-02.pdf	Bergkross (Sörfjärden)			Full-scale	100						2.58				22.7	yes													4000000	400000000		3333.33	3.5e-05	wastewater		356	Furosemide	C1=COC(=C1)CNC2=CC(=C(C=C2C(=O)O)S(=O)(=O)N)Cl	#REF!	#REF!	3.50529		0.947231	yes
Bergkross	Ulinder et al. (2023)	vattenbokhandeln.svensktvatten.se/wp-content/uploads/2023/06/svu-rapport-2023-02.pdf	Bergkross (Sörfjärden)			Full-scale	100						2.58				22.7	yes													4000000	400000000		3333.33	3.5e-05	wastewater		356	Hydrochlorothiazide	C1NC2=CC(=C(C=C2S(=O)(=O)N1)S(=O)(=O)N)Cl	#REF!	#REF!	0.279		0.317815	yes
Bergkross	Ulinder et al. (2023)	vattenbokhandeln.svensktvatten.se/wp-content/uploads/2023/06/svu-rapport-2023-02.pdf	Bergkross (Sörfjärden)			Full-scale	100						2.58				22.7	yes													4000000	400000000		3333.33	3.5e-05	wastewater		356	Ibuprofen	CC(C)CC1=CC=C(C=C1)C(C)C(=O)O	#REF!	#REF!	26.9003		8.75969	yes
Bergkross	Ulinder et al. (2023)	vattenbokhandeln.svensktvatten.se/wp-content/uploads/2023/06/svu-rapport-2023-02.pdf	Bergkross (Sörfjärden)			Full-scale	100						2.58				22.7	yes													4000000	400000000		3333.33	3.5e-05	wastewater		356	Irbesartan	CCCCC1=NC2(CCCC2)C(=O)N1CC3=CC=C(C=C3)C4=CC=CC=C4C5=NNN=N5	#REF!	#REF!	0.139002		0.199315	yes
Bergkross	Ulinder et al. (2023)	vattenbokhandeln.svensktvatten.se/wp-content/uploads/2023/06/svu-rapport-2023-02.pdf	Bergkross (Sörfjärden)			Full-scale	100						2.58				22.7	yes													4000000	400000000		3333.33	3.5e-05	wastewater		356	Ketoconazole	CC(=O)N1CCN(CC1)C2=CC=C(C=C2)OC[C@H]3CO[C@](O3)(CN4C=CN=C4)C5=C(C=C(C=C5)Cl)Cl	#REF!	#REF!	0.078025		0.08005	yes
Bergkross	Ulinder et al. (2023)	vattenbokhandeln.svensktvatten.se/wp-content/uploads/2023/06/svu-rapport-2023-02.pdf	Bergkross (Sörfjärden)			Full-scale	100						2.58				22.7	yes													4000000	400000000		3333.33	3.5e-05	wastewater		356	Losartan	CCCCC1=NC(=C(N1CC2=CC=C(C=C2)C3=CC=CC=C3C4=NNN=N4)CO)Cl	#REF!	#REF!	4.28143		3.906	yes
Bergkross	Ulinder et al. (2023)	vattenbokhandeln.svensktvatten.se/wp-content/uploads/2023/06/svu-rapport-2023-02.pdf	Bergkross (Sörfjärden)			Full-scale	100						2.58				22.7	yes													4000000	400000000		3333.33	3.5e-05	wastewater		356	Methotrexate	CN(CC1=CN=C2C(=N1)C(=NC(=N2)N)N)C3=CC=C(C=C3)C(=O)N[C@@H](CCC(=O)O)C(=O)O	#REF!	#REF!	0.0663342		0.00422429	yes
Bergkross	Ulinder et al. (2023)	vattenbokhandeln.svensktvatten.se/wp-content/uploads/2023/06/svu-rapport-2023-02.pdf	Bergkross (Sörfjärden)			Full-scale	100						2.58				22.7	yes													4000000	400000000		3333.33	3.5e-05	wastewater		356	Metoprolol	CC(C)NCC(COC1=CC=C(C=C1)CCOC)O	#REF!	#REF!	3.85521		3.28008	yes
Bergkross	Ulinder et al. (2023)	vattenbokhandeln.svensktvatten.se/wp-content/uploads/2023/06/svu-rapport-2023-02.pdf	Bergkross (Sörfjärden)			Full-scale	100						2.58				22.7	yes													4000000	400000000		3333.33	3.5e-05	wastewater		356	Naproxen	C[C@@H](C1=CC2=C(C=C1)C=C(C=C2)OC)C(=O)O	#REF!	#REF!	15.9216		8.59562	yes
Bergkross	Ulinder et al. (2023)	vattenbokhandeln.svensktvatten.se/wp-content/uploads/2023/06/svu-rapport-2023-02.pdf	Bergkross (Sörfjärden)			Full-scale	100						2.58				22.7	yes													4000000	400000000		3333.33	3.5e-05	wastewater		356	Oxazepame	C1=CC=C(C=C1)C2=NC(C(=O)NC3=C2C=C(C=C3)Cl)O	#REF!	#REF!	0.312329		0.225	yes
Bergkross	Ulinder et al. (2023)	vattenbokhandeln.svensktvatten.se/wp-content/uploads/2023/06/svu-rapport-2023-02.pdf	Bergkross (Sörfjärden)			Full-scale	100						2.58				22.7	yes													4000000	400000000		3333.33	3.5e-05	wastewater		356	Paracetamol	CC(=O)NC1=CC=C(C=C1)O	#REF!	#REF!	41.9429		11.5894	yes
Bergkross	Ulinder et al. (2023)	vattenbokhandeln.svensktvatten.se/wp-content/uploads/2023/06/svu-rapport-2023-02.pdf	Bergkross (Sörfjärden)			Full-scale	100						2.58				22.7	yes													4000000	400000000		3333.33	3.5e-05	wastewater		356	Propranolol	CC(C)NCC(COC1=CC=CC2=CC=CC=C21)O	#REF!	#REF!	0.0761429		0.0460462	yes
Bergkross	Ulinder et al. (2023)	vattenbokhandeln.svensktvatten.se/wp-content/uploads/2023/06/svu-rapport-2023-02.pdf	Bergkross (Sörfjärden)			Full-scale	100						2.58				22.7	yes													4000000	400000000		3333.33	3.5e-05	wastewater		356	Sertraline	CN[C@H]1CC[C@H](C2=CC=CC=C12)C3=CC(=C(C=C3)Cl)Cl	#REF!	#REF!	0.109582		0.0886977	yes
Bergkross	Ulinder et al. (2023)	vattenbokhandeln.svensktvatten.se/wp-content/uploads/2023/06/svu-rapport-2023-02.pdf	Bergkross (Sörfjärden)			Full-scale	100						2.58				22.7	yes													4000000	400000000		3333.33	3.5e-05	wastewater		356	Tramadol	CN(C)C[C@H]1CCCC[C@@]1(C2=CC(=CC=C2)OC)O	#REF!	#REF!	0.794064		0.487323	yes
Bergkross	Ulinder et al. (2023)	vattenbokhandeln.svensktvatten.se/wp-content/uploads/2023/06/svu-rapport-2023-02.pdf	Bergkross (Sörfjärden)			Full-scale	100						2.58				22.7	yes													4000000	400000000		3333.33	3.5e-05	wastewater		356	Venlafaxine	CN(C)CC(C1=CC=C(C=C1)OC)C2(CCCCC2)O	#REF!	#REF!	0.381207		0.481692	yes
Bergkross	Ulinder et al. (2023)	vattenbokhandeln.svensktvatten.se/wp-content/uploads/2023/06/svu-rapport-2023-02.pdf	Bergkross (Sörfjärden)			Full-scale	100						2.58				22.7	yes													4000000	400000000		3333.33	3.5e-05	wastewater		356	Zolpidem	CC1=CC=C(C=C1)C2=C(N3C=C(C=CC3=N2)C)CC(=O)N(C)C	#REF!	#REF!	0.00724333		0.00310083	yes
Bergkross	Ulinder et al. (2023)	vattenbokhandeln.svensktvatten.se/wp-content/uploads/2023/06/svu-rapport-2023-02.pdf	Bergkross (Sörfjärden)			Full-scale	100						2.58				22.7	yes													4000000	400000000		3333.33	3.5e-05	wastewater		356	Azithromycin	CC[C@@H]1[C@@]([C@@H]([C@H](N(C[C@@H](C[C@@]([C@@H]([C@H]([C@@H]([C@H](C(=O)O1)C)O[C@H]2C[C@@]([C@H]([C@@H](O2)C)O)(C)OC)C)O[C@H]3[C@@H]([C@H](C[C@H](O3)C)N(C)C)O)(C)O)C)C)C)O)(C)O	#REF!	#REF!	0.0422922		0.0459	yes
Bergkross	Ulinder et al. (2023)	vattenbokhandeln.svensktvatten.se/wp-content/uploads/2023/06/svu-rapport-2023-02.pdf	Bergkross (Sörfjärden)			Full-scale	100						2.58				22.7	yes													4000000	400000000		3333.33	3.5e-05	wastewater		356	Ciprofloxacin	C1CC1N2C=C(C(=O)C3=CC(=C(C=C32)N4CCNCC4)F)C(=O)O	#REF!	#REF!	0.0813662		0.08145	yes
Bergkross	Ulinder et al. (2023)	vattenbokhandeln.svensktvatten.se/wp-content/uploads/2023/06/svu-rapport-2023-02.pdf	Bergkross (Sörfjärden)			Full-scale	100						2.58				22.7	yes													4000000	400000000		3333.33	3.5e-05	wastewater		356	Clarithromycin	CC[C@@H]1[C@@]([C@@H]([C@H](C(=O)[C@@H](C[C@@]([C@@H]([C@H]([C@@H]([C@H](C(=O)O1)C)O[C@H]2C[C@@]([C@H]([C@@H](O2)C)O)(C)OC)C)O[C@H]3[C@@H]([C@H](C[C@H](O3)C)N(C)C)O)(C)OC)C)C)O)(C)O	#REF!	#REF!	0.000307143		0.00157538	yes
Bergkross	Ulinder et al. (2023)	vattenbokhandeln.svensktvatten.se/wp-content/uploads/2023/06/svu-rapport-2023-02.pdf	Bergkross (Sörfjärden)			Full-scale	100						2.58				22.7	yes													4000000	400000000		3333.33	3.5e-05	wastewater		356	Erythromycin	CC[C@@H]1[C@@]([C@@H]([C@H](C(=O)[C@@H](C[C@@]([C@@H]([C@H]([C@@H]([C@H](C(=O)O1)C)O[C@H]2C[C@@]([C@H]([C@@H](O2)C)O)(C)OC)C)O[C@H]3[C@@H]([C@H](C[C@H](O3)C)N(C)C)O)(C)O)C)C)O)(C)O	#REF!	#REF!	na		na	yes
Bergkross	Ulinder et al. (2023)	vattenbokhandeln.svensktvatten.se/wp-content/uploads/2023/06/svu-rapport-2023-02.pdf	Bergkross (Sörfjärden)			Full-scale	100						2.58				22.7	yes													4000000	400000000		3333.33	3.5e-05	wastewater		356	Sulfamethoxazole	CC1=CC(=NO1)NS(=O)(=O)C2=CC=C(C=C2)N	#REF!	#REF!	1.22889		0.716806	yes
Bergkross	Ulinder et al. (2023)	vattenbokhandeln.svensktvatten.se/wp-content/uploads/2023/06/svu-rapport-2023-02.pdf	Bergkross (Sörfjärden)			Full-scale	100						2.58				22.7	yes													4000000	400000000		3333.33	3.5e-05	wastewater		356	Trimethoprim	COC1=CC(=CC(=C1OC)OC)CC2=CN=C(N=C2N)N	#REF!	#REF!	0.404074		0.204531	yes
Bergkross	Ulinder et al. (2023)	vattenbokhandeln.svensktvatten.se/wp-content/uploads/2023/06/svu-rapport-2023-02.pdf	Bergkross (Sörfjärden)			Full-scale	100						2.58				22.7	yes													4000000	400000000		3333.33	3.5e-05	wastewater		356	Estrone	C[C@]12CC[C@H]3[C@H]([C@@H]1CCC2=O)CCC4=C3C=CC(=C4)O	#REF!	#REF!	0.0735908		0.0277485	yes
Bergkross	Ulinder et al. (2023)	vattenbokhandeln.svensktvatten.se/wp-content/uploads/2023/06/svu-rapport-2023-02.pdf	Bergkross (Sörfjärden)			Full-scale	100						2.58				22.7	yes													4000000	400000000		3333.33	3.5e-05	wastewater		356	Estradiol	C[C@]12CC[C@H]3[C@H]([C@@H]1CC[C@@H]2O)CCC4=C3C=CC(=C4)O	#REF!	#REF!	0.08011		0.103975	yes
Bergkross	Ulinder et al. (2023)	vattenbokhandeln.svensktvatten.se/wp-content/uploads/2023/06/svu-rapport-2023-02.pdf	Bergkross (Sörfjärden)			Full-scale	100						2.58				22.7	yes													4000000	400000000		3333.33	3.5e-05	wastewater		356	Etinyestardiol	C[C@]12CC[C@H]3[C@H]([C@@H]1CC[C@]2(C#C)O)CCC4=C3C=CC(=C4)O	#REF!	#REF!	na		na	yes
Bergkross	Ulinder et al. (2023)	vattenbokhandeln.svensktvatten.se/wp-content/uploads/2023/06/svu-rapport-2023-02.pdf	Bergkross (Sörfjärden)			Full-scale	100						2.58				22.7	yes													4000000	400000000		3333.33	3.5e-05	wastewater		356	Acetamiprid	CC(=NC#N)N(C)CC1=CN=C(C=C1)Cl	#REF!	#REF!	na		na	yes
Bergkross	Ulinder et al. (2023)	vattenbokhandeln.svensktvatten.se/wp-content/uploads/2023/06/svu-rapport-2023-02.pdf	Bergkross (Sörfjärden)			Full-scale	100						2.58				22.7	yes													4000000	400000000		3333.33	3.5e-05	wastewater		356	Benzotriazole	C1=CC2=NNN=C2C=C1	#REF!	#REF!	1.88821		1.312	yes
Bergkross	Ulinder et al. (2023)	vattenbokhandeln.svensktvatten.se/wp-content/uploads/2023/06/svu-rapport-2023-02.pdf	Bergkross (Sörfjärden)			Full-scale	100						2.58				22.7	yes													4000000	400000000		3333.33	3.5e-05	wastewater		356	Bisphenol	CC(C)(C1=CC=C(C=C1)O)C2=CC=C(C=C2)O	#REF!	#REF!	0.104064		0.182992	yes
Bergkross	Ulinder et al. (2023)	vattenbokhandeln.svensktvatten.se/wp-content/uploads/2023/06/svu-rapport-2023-02.pdf	Bergkross (Sörfjärden)			Full-scale	100						2.58				22.7	yes													4000000	400000000		3333.33	3.5e-05	wastewater		356	Imidacloprid	C1CN(/C(=N/[N+](=O)[O-])/N1)CC2=CN=C(C=C2)Cl	#REF!	#REF!	0.00868143		0.0105177	yes
Bergkross	Ulinder et al. (2023)	vattenbokhandeln.svensktvatten.se/wp-content/uploads/2023/06/svu-rapport-2023-02.pdf	Bergkross (Sörfjärden)			Full-scale	100						2.58				22.7	yes													4000000	400000000		3333.33	3.5e-05	wastewater		356	PFOA	C(=O)(C(C(C(C(C(C(C(F)(F)F)(F)F)(F)F)(F)F)(F)F)(F)F)(F)F)O	#REF!	#REF!	0.00254545		0.00137455	yes
Bergkross	Ulinder et al. (2023)	vattenbokhandeln.svensktvatten.se/wp-content/uploads/2023/06/svu-rapport-2023-02.pdf	Bergkross (Sörfjärden)			Full-scale	100						2.58				22.7	yes													4000000	400000000		3333.33	3.5e-05	wastewater		356	PFOS	C(C(C(C(C(F)(F)S(=O)(=O)O)(F)F)(F)F)(F)F)(C(C(C(F)(F)F)(F)F)(F)F)(F)F	#REF!	#REF!	0		0	yes
Bergkross	Ulinder et al. (2023)	vattenbokhandeln.svensktvatten.se/wp-content/uploads/2023/06/svu-rapport-2023-02.pdf	Bergkross (Sörfjärden)			Full-scale	100						2.58				22.7	yes													4000000	400000000		3333.33	3.5e-05	wastewater		356	Thiacloprid	C1CSC(=NC#N)N1CC2=CN=C(C=C2)Cl	#REF!	#REF!	na		na	yes
Bergkross	Ulinder et al. (2023)	vattenbokhandeln.svensktvatten.se/wp-content/uploads/2023/06/svu-rapport-2023-02.pdf	Bergkross (Sörfjärden)			Full-scale	100						2.58				22.7	yes													4000000	400000000		3333.33	3.5e-05	wastewater		356	Thiamethoxam	CN\1COCN(/C1=N/[N+](=O)[O-])CC2=CN=C(S2)Cl	#REF!	#REF!	0.000788182		0.00125333	yes
Bergkross	Ulinder et al. (2023)	vattenbokhandeln.svensktvatten.se/wp-content/uploads/2023/06/svu-rapport-2023-02.pdf	Bergkross (Sörfjärden)			Full-scale	100						2.58				22.7	yes													4000000	400000000		3333.33	3.5e-05	wastewater		356	Bacteria	#N/A	#N/A	#REF!	9733000	pfu/100mL	1163	yes
Bergkross	Ulinder et al. (2023)	vattenbokhandeln.svensktvatten.se/wp-content/uploads/2023/06/svu-rapport-2023-02.pdf	Bergkross (Sörfjärden)			Full-scale	100						2.58				22.7	yes													4000000	400000000		3333.33	3.5e-05	wastewater		356	Viruses	#N/A	#N/A	#REF!	176900	pfu/100mL	130	yes
Däckklipp	Wanielista et al. (2008)	Wanielista, M., Baldassari, T., Ryan, P., Rivera, B., Shah, T., and Stuart, E. (2008). Feasibility Study of Waste Tire Use in Pollution Control for Stormwater Management, Drainfields and Water Conservation in Florida, Stormwater Management Academy, University of Central Florida, Dept. of Environmental Protection	tire crumb	paper	sand	Column test	137.16	9.9										no	0		3.7					0	78.75			29.21	670.121	91913.7		75.7		raw septic tank effluent		180	Nitrate	#N/A	#N/A	#REF!	1564		47	no
Däckklipp	Wanielista et al. (2008)	Wanielista, M., Baldassari, T., Ryan, P., Rivera, B., Shah, T., and Stuart, E. (2008). Feasibility Study of Waste Tire Use in Pollution Control for Stormwater Management, Drainfields and Water Conservation in Florida, Stormwater Management Academy, University of Central Florida, Dept. of Environmental Protection	tire crumb	sawdust	sand	Column test	137.16	9.9		13.5508								no	0		3.65					0	77.72			29.21	670.121	91913.7		75.7		raw septic tank effluent		180	Nitrate	#N/A	#N/A	#REF!	1564		156	no
Däckklipp	Wanielista et al. (2008)	Wanielista, M., Baldassari, T., Ryan, P., Rivera, B., Shah, T., and Stuart, E. (2008). Feasibility Study of Waste Tire Use in Pollution Control for Stormwater Management, Drainfields and Water Conservation in Florida, Stormwater Management Academy, University of Central Florida, Dept. of Environmental Protection	tire crumb	paper	sand	Column test	137.16	9.9										no	0		3.7					0	78.75			29.21	670.121	91913.7		75.7		raw septic tank effluent		180	Ammonium	#N/A	#N/A	#REF!	49730		4370	no
Däckklipp	Wanielista et al. (2008)	Wanielista, M., Baldassari, T., Ryan, P., Rivera, B., Shah, T., and Stuart, E. (2008). Feasibility Study of Waste Tire Use in Pollution Control for Stormwater Management, Drainfields and Water Conservation in Florida, Stormwater Management Academy, University of Central Florida, Dept. of Environmental Protection	tire crumb	sawdust	sand	Column test	137.16	9.9		13.5508								no	0		3.65					0	77.72			29.21	670.121	91913.7		75.7		raw septic tank effluent		180	Ammonium	#N/A	#N/A	#REF!	49730		1870	no
Däckklipp	Wanielista et al. (2008)	Wanielista, M., Baldassari, T., Ryan, P., Rivera, B., Shah, T., and Stuart, E. (2008). Feasibility Study of Waste Tire Use in Pollution Control for Stormwater Management, Drainfields and Water Conservation in Florida, Stormwater Management Academy, University of Central Florida, Dept. of Environmental Protection	tire crumb	paper	sand	Column test	137.16	9.9										no	0		3.7					0	78.75			29.21	670.121	91913.7		75.7		raw septic tank effluent		180	Total nitrogen	#N/A	#N/A	#REF!	414000		7080	no
Däckklipp	Wanielista et al. (2008)	Wanielista, M., Baldassari, T., Ryan, P., Rivera, B., Shah, T., and Stuart, E. (2008). Feasibility Study of Waste Tire Use in Pollution Control for Stormwater Management, Drainfields and Water Conservation in Florida, Stormwater Management Academy, University of Central Florida, Dept. of Environmental Protection	tire crumb	sawdust	sand	Column test	137.16	9.9		13.5508								no	0		3.65					0	77.72			29.21	670.121	91913.7		75.7		raw septic tank effluent		180	Total nitrogen	#N/A	#N/A	#REF!	414000		5960	no
Däckklipp	Wanielista et al. (2008)	Wanielista, M., Baldassari, T., Ryan, P., Rivera, B., Shah, T., and Stuart, E. (2008). Feasibility Study of Waste Tire Use in Pollution Control for Stormwater Management, Drainfields and Water Conservation in Florida, Stormwater Management Academy, University of Central Florida, Dept. of Environmental Protection	tire crumb	paper	sand	Column test	137.16	9.9										no	0		3.7					0	78.75			29.21	670.121	91913.7		75.7		raw septic tank effluent		180	Phosphate	#N/A	#N/A	#REF!	767		9	no
Däckklipp	Wanielista et al. (2008)	Wanielista, M., Baldassari, T., Ryan, P., Rivera, B., Shah, T., and Stuart, E. (2008). Feasibility Study of Waste Tire Use in Pollution Control for Stormwater Management, Drainfields and Water Conservation in Florida, Stormwater Management Academy, University of Central Florida, Dept. of Environmental Protection	tire crumb	sawdust	sand	Column test	137.16	9.9		13.5508								no	0		3.65					0	77.72			29.21	670.121	91913.7		75.7		raw septic tank effluent		180	Phosphate	#N/A	#N/A	#REF!	767		17	no
Däckklipp	Wanielista et al. (2008)	Wanielista, M., Baldassari, T., Ryan, P., Rivera, B., Shah, T., and Stuart, E. (2008). Feasibility Study of Waste Tire Use in Pollution Control for Stormwater Management, Drainfields and Water Conservation in Florida, Stormwater Management Academy, University of Central Florida, Dept. of Environmental Protection	tire crumb	paper	sand	Column test	137.16	9.9										no	0		3.7					0	78.75			29.21	670.121	91913.7		75.7		raw septic tank effluent		180	Total Phosphorus	#N/A	#N/A	#REF!	187770		130	no
Däckklipp	Wanielista et al. (2008)	Wanielista, M., Baldassari, T., Ryan, P., Rivera, B., Shah, T., and Stuart, E. (2008). Feasibility Study of Waste Tire Use in Pollution Control for Stormwater Management, Drainfields and Water Conservation in Florida, Stormwater Management Academy, University of Central Florida, Dept. of Environmental Protection	tire crumb	sawdust	sand	Column test	137.16	9.9		13.5508								no	0		3.65					0	77.72			29.21	670.121	91913.7		75.7		raw septic tank effluent		180	Total Phosphorus	#N/A	#N/A	#REF!	187770		150	no
Däckklipp	Wanielista et al. (2008)	Wanielista, M., Baldassari, T., Ryan, P., Rivera, B., Shah, T., and Stuart, E. (2008). Feasibility Study of Waste Tire Use in Pollution Control for Stormwater Management, Drainfields and Water Conservation in Florida, Stormwater Management Academy, University of Central Florida, Dept. of Environmental Protection	tire crumb	paper	sand	Column test	137.16	9.9										no	0		3.7					0	78.75			29.21	670.121	91913.7		75.7		raw septic tank effluent		180	BOD	#N/A	#N/A	#REF!	1972000		143900	no
Däckklipp	Wanielista et al. (2008)	Wanielista, M., Baldassari, T., Ryan, P., Rivera, B., Shah, T., and Stuart, E. (2008). Feasibility Study of Waste Tire Use in Pollution Control for Stormwater Management, Drainfields and Water Conservation in Florida, Stormwater Management Academy, University of Central Florida, Dept. of Environmental Protection	tire crumb	sawdust	sand	Column test	137.16	9.9		13.5508								no	0		3.65					0	77.72			29.21	670.121	91913.7		75.7		raw septic tank effluent		180	BOD	#N/A	#N/A	#REF!	1972000		454330	no
Biokol	Werner et al. (2018)	https://doi.org/10.1016/j.envpol.2017.10.048	rice husk biochar	sand		Column tests	55						0.58						5											5	19.635	1178.1	1.2			wastewater	8.2	90	E.coli	#N/A	#N/A	#REF!	74131		12.5893	yes
Biokol	Werner et al. (2018)	https://doi.org/10.1016/j.envpol.2017.10.048	rice husk biochar	sand		Column tests	55						0.58						5											5	19.635	1178.1	1.2			wastewater	8.2	90	Enterococci	#N/A	#N/A	#REF!	41686.9		15.8489	yes
Naturgrus	Werner et al. (2018)	https://doi.org/10.1016/j.envpol.2017.10.048	sand	sand		Column tests	55						0.86						5											5	19.635	1178.1	1.2			wastewater	8.2	90	E.coli	#N/A	#N/A	#REF!	74131		12.5893	yes
Naturgrus	Werner et al. (2018)	https://doi.org/10.1016/j.envpol.2017.10.048	sand	sand		Column tests	55						0.86						5											5	19.635	1178.1	1.2			wastewater	8.2	90	Enterococci	#N/A	#N/A	#REF!	41686.9		15.8489	yes
Däckklipp	Yadav et al. (2020)	https://doi.org/10.1080/09593330.2020.1737736	Tire shreds			Column tests	19.05						13.73																	6.95	37.9367	722.694		0.6		wastewater	6.2	63	COD		#N/A	#REF!						0.892
Däckklipp	Yadav et al. (2020)	https://doi.org/10.1080/09593330.2020.1737736	Tire shreds			Column tests	19.05						13.73																	6.95	37.9367	722.694		0.6		wastewater	6.2	63	BOD		#N/A	#REF!						0.983
Däckklipp	Yadav et al. (2020)	https://doi.org/10.1080/09593330.2020.1737736	Tire shreds			Column tests	19.05						13.73																	6.95	37.9367	722.694		0.6		wastewater	6.2	63	ammonia		#N/A	#REF!						0.9961
Restprodukter från skog	Zhang et al. (2019)	https://doi.org/10.1016/j.jenvman.2019.05.137	Xylit			column test	50						fibers																	5	19.635	981.748		0.0684		spiked wastewater		14	2-(methylthio)benzothiazole	CSC1=NC2=CC=CC=C2S1	#REF!	#REF!	1.1				3.22	0.55
Restprodukter från skog	Zhang et al. (2019)	https://doi.org/10.1016/j.jenvman.2019.05.137	Xylit			column test	50						fibers																	5	19.635	981.748		0.0684		spiked wastewater		14	2,4,7,9-tetramethyl-5-decyn-4,7-diol	CC(C)CC(C)(C#CC(C)(CC(C)C)O)O	#REF!	#REF!	11				3.61	0.3
Restprodukter från skog	Zhang et al. (2019)	https://doi.org/10.1016/j.jenvman.2019.05.137	Xylit			column test	50						fibers																	5	19.635	981.748		0.0684		spiked wastewater		14	2,6-dichlorobenzamide	C1=CC(=C(C(=C1)Cl)C(=O)N)Cl	#REF!	#REF!	12				0.9	0
Restprodukter från skog	Zhang et al. (2019)	https://doi.org/10.1016/j.jenvman.2019.05.137	Xylit			column test	50						fibers																	5	19.635	981.748		0.0684		spiked wastewater		14	Caffeine	CN1C=NC2=C1C(=O)N(C(=O)N2C)C	#REF!	#REF!	11				0.16	1
Restprodukter från skog	Zhang et al. (2019)	https://doi.org/10.1016/j.jenvman.2019.05.137	Xylit			column test	50						fibers																	5	19.635	981.748		0.0684		spiked wastewater		14	Carbamazepine	C1=CC=C2C(=C1)C=CC3=CC=CC=C3N2C(=O)N	#REF!	#REF!	13				2.25	0.95
Restprodukter från skog	Zhang et al. (2019)	https://doi.org/10.1016/j.jenvman.2019.05.137	Xylit			column test	50						fibers																	5	19.635	981.748		0.0684		spiked wastewater		14	Diclofenac	C1=CC=C(C(=C1)CC(=O)O)NC2=C(C=CC=C2Cl)Cl	#REF!	#REF!	12				4.02	0
Restprodukter från skog	Zhang et al. (2019)	https://doi.org/10.1016/j.jenvman.2019.05.137	Xylit			column test	50						fibers																	5	19.635	981.748		0.0684		spiked wastewater		14	Galaxolide	CC1COCC2=CC3=C(C=C12)C(C(C3(C)C)C)(C)C	#REF!	#REF!	23				5.43	1
Restprodukter från skog	Zhang et al. (2019)	https://doi.org/10.1016/j.jenvman.2019.05.137	Xylit			column test	50						fibers																	5	19.635	981.748		0.0684		spiked wastewater		14	Hexachlorobenzene	C1(=C(C(=C(C(=C1Cl)Cl)Cl)Cl)Cl)Cl	#REF!	#REF!	0.55				5.86	1
Restprodukter från skog	Zhang et al. (2019)	https://doi.org/10.1016/j.jenvman.2019.05.137	Xylit			column test	50						fibers																	5	19.635	981.748		0.0684		spiked wastewater		14	Losartan	CCCCC1=NC(=C(N1CC2=CC=C(C=C2)C3=CC=CC=C3C4=NNN=N4)CO)Cl	#REF!	#REF!	9.9				4.01	0.9
Restprodukter från skog	Zhang et al. (2019)	https://doi.org/10.1016/j.jenvman.2019.05.137	Xylit			column test	50						fibers																	5	19.635	981.748		0.0684		spiked wastewater		14	Metoprolol	CC(C)NCC(COC1=CC=C(C=C1)CCOC)O	#REF!	#REF!	6.9				1.69	0.7
Restprodukter från skog	Zhang et al. (2019)	https://doi.org/10.1016/j.jenvman.2019.05.137	Xylit			column test	50						fibers																	5	19.635	981.748		0.0684		spiked wastewater		14	Octocrylene	CCCCC(CC)COC(=O)C(=C(C1=CC=CC=C1)C2=CC=CC=C2)C#N	#REF!	#REF!	35				6.88	0.9
Restprodukter från skog	Zhang et al. (2019)	https://doi.org/10.1016/j.jenvman.2019.05.137	Xylit			column test	50						fibers																	5	19.635	981.748		0.0684		spiked wastewater		14	Oxazepame	C1=CC=C(C=C1)C2=NC(C(=O)NC3=C2C=C(C=C3)Cl)O	#REF!	#REF!	9.8				3.34	0.9
Restprodukter från skog	Zhang et al. (2019)	https://doi.org/10.1016/j.jenvman.2019.05.137	Xylit			column test	50						fibers																	5	19.635	981.748		0.0684		spiked wastewater		14	Terbutryn	CCNC1=NC(=NC(=N1)SC)NC(C)(C)C	#REF!	#REF!	9.7				3.77	1
Restprodukter från skog	Zhang et al. (2019)	https://doi.org/10.1016/j.jenvman.2019.05.137	Xylit			column test	50						fibers																	5	19.635	981.748		0.0684		spiked wastewater		14	Tributylphosphate	CCCCOP(=O)(OCCCC)OCCCC	#REF!	#REF!	1.5				3.82	0.7
Restprodukter från skog	Zhang et al. (2019)	https://doi.org/10.1016/j.jenvman.2019.05.137	Xylit			column test	50						fibers																	5	19.635	981.748		0.0684		spiked wastewater		14	Triclosan	C1=CC(=C(C=C1Cl)O)OC2=C(C=C(C=C2)Cl)Cl	#REF!	#REF!	17				4.66	1
Restprodukter från skog	Zhang et al. (2019)	https://doi.org/10.1016/j.jenvman.2019.05.137	Xylit			column test	50						fibers																	5	19.635	981.748		0.0684		spiked wastewater		14	Triphenylphosphate	C1=CC=C(C=C1)OP(=O)(OC2=CC=CC=C2)OC3=CC=CC=C3	#REF!	#REF!	1.5				4.7	1
Restprodukter från skog	Zhang et al. (2019)	https://doi.org/10.1016/j.jenvman.2019.05.137	Xylit			column test	50						fibers																	5	19.635	981.748		0.0684		spiked wastewater		14	Tris-(1,3-dichloro-2-propyl)phosphate	C(C(CCl)OP(=O)(OC(CCl)CCl)OC(CCl)CCl)Cl	#REF!	#REF!	9.9				3.65	1
Restprodukter från skog	Zhang et al. (2019)	https://doi.org/10.1016/j.jenvman.2019.05.137	Xylit			column test	50						fibers																	5	19.635	981.748		0.0684		spiked wastewater		14	alpha-tocopheryl acetate	CC1=C(C(=C(C2=C1O[C@](CC2)(C)CCC[C@H](C)CCC[C@H](C)CCCC(C)C)C)OC(=O)C)C	#REF!	#REF!	11				12.26	1
Bergkross	Zhang et al. (2022)	https://doi.org/10.1007/978-981-19-1704-2_11	Black volcanic rock			Constructed Rapid Infiltration (CRI), pilot plant	60						3																	9	63.6173	3817.04		0.266667		domestic wastewater		30	COD	#N/A	#N/A	#REF!	127					0.435
Bergkross	Zhang et al. (2022)	https://doi.org/10.1007/978-981-19-1704-2_11	Red volcanic rock			Constructed Rapid Infiltration (CRI), pilot plant	30						3																	9	63.6173	1908.52		0.266667		domestic wastewater		30	COD	#N/A	#N/A	#REF!	127					0.721
Bergkross	Zhang et al. (2022)	https://doi.org/10.1007/978-981-19-1704-2_11	Red sandy soil			Constructed Rapid Infiltration (CRI), pilot plant	30						no info																	9	63.6173	1908.52		0.266667		domestic wastewater		30	COD	#N/A	#N/A	#REF!	127					0.463
Bergkross	Zhang et al. (2022)	https://doi.org/10.1007/978-981-19-1704-2_11	Black volcanic rock			Constructed Rapid Infiltration (CRI), pilot plant	30						3																	9	63.6173	1908.52		0.266667		domestic wastewater		30	BOD	#N/A	#N/A	#REF!	127					0.366
Bergkross	Zhang et al. (2022)	https://doi.org/10.1007/978-981-19-1704-2_11	Red volcanic rock			Constructed Rapid Infiltration (CRI), pilot plant	30						3																	9	63.6173	1908.52		0.266667		domestic wastewater		30	BOD	#N/A	#N/A	#REF!	127					0.744
Bergkross	Zhang et al. (2022)	https://doi.org/10.1007/978-981-19-1704-2_11	Red sandy soil			Constructed Rapid Infiltration (CRI), pilot plant	30						no info																	9	63.6173	1908.52		0.266667		domestic wastewater		30	BOD	#N/A	#N/A	#REF!	127					0.498
Biokol	Zhou et al. (2008)	https://doi.org/10.1109/icbbe.2008.385	Charcoal				60						9																	15	176.715	10602.9		1.54167		Synthetic wastewater	7.5		COD	#N/A	#N/A	#REF!	150000		20000
Biokol	Zhou et al. (2008)	https://doi.org/10.1109/icbbe.2008.385	Charcoal				60						9																	15	176.715	10602.9		1.54167		Synthetic wastewater	7.5		Ammonium	#N/A	#N/A	#REF!	18000		350
[truncated: 11 more columns]

## Sheet: Organics reference database
Förorening	SMILES	log(Kow)	DT50 water [d]	DT50 soil [d]	DT50 sediment [d]	log(Koc)	log(BCF)	P classification	M classification	B classification	PM classification	PMB classification
2-(methylthio)benzothiazole	CSC1=NC2=CC=CC=C2S1	3.15	15	30	135	2.7335	1.75	P	vM	nB	PvM	PvMnB	#REF!
2,4,7,9-tetramethyl-5-decyn-4,7-diol	CC(C)CC(C)(C#CC(C)(CC(C)C)O)O	3.61	37.5	75	337.5	2.099	2.05	vP	vM	nB	vPvM	vPvMnB	#REF!		PvMnB	TRUE
2,6-dichlorobenzamide	C1=CC(=C(C(=C1)Cl)C(=O)N)Cl	0.77	37.5	75	337.5	1.1217	0.5	vP	vM	nB	vPvM	vPvMnB	#REF!		vPvMnB	FALSE
4-nonylphenol (NP)	CCCCCCCCCc1ccc(cc1)O	5.76	15	30	135	4.278	2.58	P	nM	nB	PnM	PnMnB	#REF!
4-t-octylphenol (OP)	CC(C)(C)CC(C)(C)c1ccc(cc1)O	5.28	37.5	75	337.5	4.0125	2.4624	vP	nM	nB	vPnM	vPnMnB	#REF!
6-phenyldodecane	CCCCCCC(CCCCC)C1=CC=CC=C1	8.07	15	30	135	7.0036	3	P	nM	nB	PnM	PnMnB	#REF!
Acenaphthene	C1CC2=CC=CC3=C2C1=CC=C3	3.92	37.5	75	337.5	3.59	2.878	vP	M	nB	vPM	vPMnB	#REF!
Acenaphthylene	C1=CC2=C3C(=C1)C=CC3=CC=C2	3.94	15	30	135	3.75	2.433	P	M	nB	PM	PMnB	#REF!
Acenaphthylene	c1cc2cccc3c2c(c1)C=C3	3.94	15	30	135	3.75	2.433	P	M	nB	PM	PMnB	#REF!
Acetamiprid	CC(=NC#N)N(C)CC1=CN=C(C=C1)Cl	2.55	37.5	75	337.5	2.8388	1.35	vP	vM	nB	vPvM	vPvMnB	#REF!
alpha-tocopheryl acetate	CC1=C(C(=C(C2=C1O[C@](CC2)(C)CCC[C@H](C)CCC[C@H](C)CCCC(C)C)C)OC(=O)C)C	12.26	180	360	1620.8	7.6968	1.55	vP	nM	nB	vPnM	vPnMnB	#REF!
Anthracene	C1=CC=C2C=C3C=CC=CC3=CC2=C1	4.45	60	120	541.7	4.31	3.2555	vP	nM	nB	vPnM	vPnMnB	#REF!
Anthracene	c1ccc2cc3ccccc3cc2c1	4.45	60	120	541.7	4.31	3.2555	vP	nM	nB	vPnM	vPnMnB	#REF!
Atenolol	CC(C)NCC(COC1=CC=C(C=C1)CC(=O)N)O	0.16	37.5	75	337.5	0.6107	0.5	vP	vM	nB	vPvM	vPvMnB	#REF!
Azithromycin	CC[C@@H]1[C@@]([C@@H]([C@H](N(C[C@@H](C[C@@]([C@@H]([C@H]([C@@H]([C@H](C(=O)O1)C)O[C@H]2C[C@@]([C@H]([C@@H](O2)C)O)(C)OC)C)O[C@H]3[C@@H]([C@H](C[C@H](O3)C)N(C)C)O)(C)O)C)C)C)O)(C)O	4.02	180	360	1620.8	1.6765	2.32	vP	vM	nB	vPvM	vPvMnB	#REF!
Benzene	C1=CC=CC=C1	2.13	37.5	75	337.5	1.75	0.63	vP	vM	nB	vPvM	vPvMnB	#REF!
Benzo(a)anthracene	C1=CC=C2C(=C1)C=CC3=CC4=CC=CC=C4C=C32	5.76	60	120	541.7	5.3	2.415	vP	nM	nB	vPnM	vPnMnB	#REF!
Benzo(a)pyrene	C1=CC=C2C3=C4C(=CC2=C1)C=CC5=C4C(=CC=C5)C=C3	6.13	60	120	541.7	5.95	3.71	vP	nM	vB	vPnM	vPnMvB	#REF!
Benzo(b)fluoranthene	C1=CC=C2C3=C4C(=CC=C3)C5=CC=CC=C5C4=CC2=C1	5.78	60	120	541.7	5.0161	3.48	vP	nM	B	vPnM	vPnMB	#REF!
Benzo(ghi)perylene	C1=CC2=C3C(=C1)C4=CC=CC5=C4C6=C(C=C5)C=CC(=C36)C=C2	6.7	60	120	541.7	5.8145	4.09	vP	nM	vB	vPnM	vPnMvB	#REF!
Benzo(k)fluoranthene	C1=CC=C2C=C3C4=CC=CC5=C4C(=CC=C5)C3=CC2=C1	6.11	60	120	541.7	5.6	3.7	vP	nM	vB	vPnM	vPnMvB	#REF!
Benzophenone	C1=CC=C(C=C1)C(=O)C2=CC=CC=C2	3.18	15	30	135	2.63	1.0792	P	vM	nB	PvM	PvMnB	#REF!
Benzotriazole	C1=CC2=NNN=C2C=C1	1.44	15	30	135	1.69	0.62	P	vM	nB	PvM	PvMnB	#REF!
Bisphenol	CC(C)(C1=CC=C(C=C1)O)C2=CC=C(C=C2)O	3.32	37.5	75	337.5	3.0952	1.6415	vP	M	nB	vPM	vPMnB	#REF!
Caffeine	CN1C=NC2=C1C(=O)N(C(=O)N2C)C	-0.07	15	30	135	0.9801	0.5	P	vM	nB	PvM	PvMnB	#REF!
Carbamazepine	C1=CC=C2C(=C1)C=CC3=CC=CC=C3N2C(=O)N	2.45	37.5	75	337.5	2.2268	1.28	vP	vM	nB	vPvM	vPvMnB	#REF!
Chrysene	C1=CC=C2C(=C1)C=CC3=C2C=CC4=CC=CC=C43	5.81	60	120	541.7	5.0421	3.5	vP	nM	B	vPnM	vPnMB	#REF!
Ciprofloxacin	C1CC1N2C=C(C(=O)C3=CC(=C(C=C32)N4CCNCC4)F)C(=O)O	0.28	60	120	541.7	-0.0035	0.5	vP	vM	nB	vPvM	vPvMnB	#REF!
Citalopram	CN(C)CCCC1(C2=C(CO1)C=C(C=C2)C#N)C3=CC=C(C=C3)F	3.74	180	360	1620.8	3.23	2.14	vP	M	nB	vPM	vPMnB	#REF!
Clarithromycin	CC[C@@H]1[C@@]([C@@H]([C@H](C(=O)[C@@H](C[C@@]([C@@H]([C@H]([C@@H]([C@H](C(=O)O1)C)O[C@H]2C[C@@]([C@H]([C@@H](O2)C)O)(C)OC)C)O[C@H]3[C@@H]([C@H](C[C@H](O3)C)N(C)C)O)(C)OC)C)C)O)(C)O	3.16	180	360	1620.8	1.3712	1.75	vP	vM	nB	vPvM	vPvMnB	#REF!
di(2-ethylhexyl) phthalate (DEHP)	CCCCC(CC)COC(=O)c1ccccc1C(=O)OCC(CC)CCCC	7.6	15	30	135	4.94	2.7694	P	nM	nB	PnM	PnMnB	#REF!
Dibenzo(ah)anthracene	C=1C=CC2=C(C1)C=CC=3C=C4C(C=CC=5C=CC=CC54)=CC32	7.06	60	120	541.7	6.127	4.1	vP	nM	vB	vPnM	vPnMvB	#REF!
dibutyl phthalate (DBP)	CCCCOC(=O)c1ccccc1C(=O)OCCCC	4.5	8.7	17.3	77.9	3.14	2.2227	nP	M	nB	nPM	nPMnB	#REF!
Diclofenac	C1=CC=C(C(=C1)CC(=O)O)NC2=C(C=CC=C2Cl)Cl	4.51	37.5	75	337.5	2.6071	0.5	vP	vM	nB	vPvM	vPvMnB	#REF!
Erythromycin	CC[C@@H]1[C@@]([C@@H]([C@H](C(=O)[C@@H](C[C@@]([C@@H]([C@H]([C@@H]([C@H](C(=O)O1)C)O[C@H]2C[C@@]([C@H]([C@@H](O2)C)O)(C)OC)C)O[C@H]3[C@@H]([C@H](C[C@H](O3)C)N(C)C)O)(C)O)C)C)O)(C)O	3.06	180	360	1620.8	1.4064	1.69	vP	vM	nB	vPvM	vPvMnB	#REF!
Estradiol	C[C@]12CC[C@H]3[C@H]([C@@H]1CC[C@@H]2O)CCC4=C3C=CC(=C4)O	4.01	37.5	75	337.5	2.8986	2.31	vP	vM	nB	vPvM	vPvMnB	#REF!
Estrone	C[C@]12CC[C@H]3[C@H]([C@@H]1CCC2=O)CCC4=C3C=CC(=C4)O	3.13	37.5	75	337.5	3.0188	1.73	vP	M	nB	vPM	vPMnB	#REF!
Etinyestardiol	C[C@]12CC[C@H]3[C@H]([C@@H]1CC[C@]2(C#C)O)CCC4=C3C=CC(=C4)O	3.67	60	120	541.7	2.7105	2.09	vP	vM	nB	vPvM	vPvMnB	#REF!
Fluconazole	C1=CC(=C(C=C1F)F)C(CN2C=NC=N2)(CN3C=NC=N3)O	0.5	180	360	1620.8	0.8631	0.5	vP	vM	nB	vPvM	vPvMnB	#REF!
Fluoranthene	C1=CC=C2C(=C1)C3=CC=CC4=C3C2=CC=C4	5.16	60	120	541.7	4.8	3.56	vP	nM	B	vPnM	vPnMB	#REF!
Fluorene	C1C2=CC=CC=C2C3=CC=CC=C31	4.18	15	30	135	3.7	2.7204	P	M	nB	PM	PMnB	#REF!
Fluorene	c1ccc-2c(c1)Cc3c2cccc3	4.18	15	30	135	3.7	2.7204	P	M	nB	PM	PMnB	#REF!
FOSA	C(C(C(C(C(F)(F)S(=O)(=O)N)(F)F)(F)F)(F)F)(C(C(C(F)(F)F)(F)F)(F)F)(F)F	5.8	180	360	1620.8	4.2947	3.5	vP	nM	B	vPnM	vPnMB	#REF!
Furosemide	C1=COC(=C1)CNC2=CC(=C(C=C2C(=O)O)S(=O)(=O)N)Cl	2.03	60	120	541.7	1.3966	0.5	vP	vM	nB	vPvM	vPvMnB	#REF!
Galaxolide	CC1COCC2=CC3=C(C=C12)C(C(C3(C)C)C)(C)C	5.9	60	120	541.7	4.098	3.56	vP	nM	B	vPnM	vPnMB	#REF!
Hexachlorobenzene	C1(=C(C(=C(C(=C1Cl)Cl)Cl)Cl)Cl)Cl	5.73	180	360	1620.8	3.74	4.331	vP	M	vB	vPM	vPMvB	#REF!
Hydrochlorothiazide	C1NC2=CC(=C(C=C2S(=O)(=O)N1)S(=O)(=O)N)Cl	-0.07	60	120	541.7	1.1441	0.5	vP	vM	nB	vPvM	vPvMnB	#REF!
Ibuprofen	CC(C)CC1=CC=C(C=C1)C(C)C(=O)O	3.97	15	30	135	2.3517	0.5	P	vM	nB	PvM	PvMnB	#REF!
Imidacloprid	C1CN(/C(=N/[N+](=O)[O-])/N1)CC2=CN=C(C=C2)Cl	0.57	60	120	541.7	1.5269	0.5	vP	vM	nB	vPvM	vPvMnB	#REF!
Indeno(123cd)pyrene	C1=CC=C2C(=C1)C3=CC=C4C=CC5=CC=CC=6C=C2C3=C4C56	6.7	60	120	541.7	6.2	4.09	vP	nM	vB	vPnM	vPnMvB	#REF!
Irbesartan	CCCCC1=NC2(CCCC2)C(=O)N1CC3=CC=C(C=C3)C4=CC=CC=C4C5=NNN=N5	5.31	37.5	75	337.5	3.8878	3.17	vP	M	nB	vPM	vPMnB	#REF!
Ketoconazole	CC(=O)N1CCN(CC1)C2=CC=C(C=C2)OC[C@H]3CO[C@](O3)(CN4C=CN=C4)C5=C(C=C(C=C5)Cl)Cl	4.35	180	360	1620.8	3.4918	2.54	vP	M	nB	vPM	vPMnB	#REF!
Losartan	CCCCC1=NC(=C(N1CC2=CC=C(C=C2)C3=CC=CC=C3C4=NNN=N4)CO)Cl	4.01	37.5	75	337.5	3.203	2.06	vP	M	nB	vPM	vPMnB	#REF!
Methotrexate	CN(CC1=CN=C2C(=N1)C(=NC(=N2)N)N)C3=CC=C(C=C3)C(=O)N[C@@H](CCC(=O)O)C(=O)O	-1.85	37.5	75	337.5	-0.387	0.5	vP	vM	nB	vPvM	vPvMnB	#REF!
Metoprolol	CC(C)NCC(COC1=CC=C(C=C1)CCOC)O	1.88	37.5	75	337.5	1.4753	0.65	vP	vM	nB	vPvM	vPvMnB	#REF!
Naphthalene	c1ccc2ccccc2c1	3.3	37.5	75	337.5	2.96	1.9269	vP	vM	nB	vPvM	vPvMnB	#REF!
Naproxen	C[C@@H](C1=CC2=C(C=C1)C=C(C=C2)OC)C(=O)O	3.18	15	30	135	1.9706	0.5	P	vM	nB	PvM	PvMnB	#REF!
Octocrylene	CCCCC(CC)COC(=O)C(=C(C1=CC=CC=C1)C2=CC=CC=C2)C#N	6.88	15	30	135	5.0572	4.21	P	nM	vB	PnM	PnMvB	#REF!
Oxazepame	C1=CC=C(C=C1)C2=NC(C(=O)NC3=C2C=C(C=C3)Cl)O	2.24	37.5	75	337.5	1.7273	1.14	vP	vM	nB	vPvM	vPvMnB	#REF!
O-xylene	CC1=CC=CC=C1C	3.16	15	30	135	2.25	1.15	P	vM	nB	PvM	PvMnB	#REF!
Paracetamol	CC(=O)NC1=CC=C(C=C1)O	0.46	15	30	135	1.321	0.5	P	vM	nB	PvM	PvMnB	#REF!
PFBA	C(=O)(C(C(C(F)(F)F)(F)F)(F)F)O	2.14	60	120	541.7	1.3394	0.5	vP	vM	nB	vPvM	vPvMnB	#REF!
PFBS	C(C(C(F)(F)S(=O)(=O)O)(F)F)(C(F)(F)F)(F)F	1.82	180	360	1620.8	1.9318	0.5	vP	vM	nB	vPvM	vPvMnB	#REF!
PFDA	C(=O)(C(C(C(C(C(C(C(C(C(F)(F)F)(F)F)(F)F)(F)F)(F)F)(F)F)(F)F)(F)F)(F)F)O	6.15	180	360	1620.8	3.5575	1.75	vP	M	nB	vPM	vPMnB	#REF!
PFDoDA	C(=O)(C(C(C(C(C(C(C(C(C(C(C(F)(F)F)(F)F)(F)F)(F)F)(F)F)(F)F)(F)F)(F)F)(F)F)(F)F)(F)F)O	7.49	180	360	1620.8	4.2987	1.75	vP	nM	nB	vPnM	vPnMnB	#REF!
PFHpA	C(=O)(C(C(C(C(C(C(F)(F)F)(F)F)(F)F)(F)F)(F)F)(F)F)O	4.15	180	360	1620.8	2.4512	0.5	vP	vM	nB	vPvM	vPvMnB	#REF!
PFHxA	C(=O)(C(C(C(C(C(F)(F)F)(F)F)(F)F)(F)F)(F)F)O	3.48	180	360	1620.8	2.0806	0.5	vP	vM	nB	vPvM	vPvMnB	#REF!
PFHxS	C(C(C(C(F)(F)S(=O)(=O)O)(F)F)(F)F)(C(C(F)(F)F)(F)F)(F)F	3.16	180	360	1620.8	2.673	0.5	vP	vM	nB	vPvM	vPvMnB	#REF!
PFNA	C(=O)(C(C(C(C(C(C(C(C(F)(F)F)(F)F)(F)F)(F)F)(F)F)(F)F)(F)F)(F)F)O	5.48	180	360	1620.8	3.1869	1	vP	M	nB	vPM	vPMnB	#REF!
PFOA	C(=O)(C(C(C(C(C(C(C(F)(F)F)(F)F)(F)F)(F)F)(F)F)(F)F)(F)F)O	4.81	180	360	1620.8	2.8163	0.5	vP	vM	nB	vPvM	vPvMnB	#REF!
PFOS	C(C(C(C(C(F)(F)S(=O)(=O)O)(F)F)(F)F)(F)F)(C(C(C(F)(F)F)(F)F)(F)F)(F)F	4.49	180	360	1620.8	3.4087	0.5	vP	M	nB	vPM	vPMnB	#REF!
PFPeA	C(=O)(C(C(C(C(F)(F)F)(F)F)(F)F)(F)F)O	2.81	60	120	541.7	1.71	0.5	vP	vM	nB	vPvM	vPvMnB	#REF!
PFUnDA	C(=O)(C(C(C(C(C(C(C(C(C(C(F)(F)F)(F)F)(F)F)(F)F)(F)F)(F)F)(F)F)(F)F)(F)F)(F)F)O	6.82	180	360	1620.8	3.9281	1.75	vP	M	nB	vPM	vPMnB	#REF!
Phenanthracene	C1=CC=C2C(=C1)C=CC3=CC=CC=C32	4.46	60	120	541.7	4.35	3.4	vP	nM	B	vPnM	vPnMB	#REF!
Phenanthrene	c1ccc2c(c1)ccc3c2cccc3	4.46	60	120	541.7	4.35	3.4	vP	nM	B	vPnM	vPnMB	#REF!
Propranolol	CC(C)NCC(COC1=CC=CC2=CC=CC=C21)O	3.48	15	30	135	2.4509	1.71	P	vM	nB	PvM	PvMnB	#REF!
Pyrene	C1=CC2=C3C(=C1)C=CC4=CC=CC(=C43)C=C2	4.88	60	120	541.7	4.9	3.178	vP	nM	nB	vPnM	vPnMnB	#REF!
Pyrene	c1cc2ccc3cccc4c3c2c(c1)cc4	4.88	60	120	541.7	4.9	3.178	vP	nM	nB	vPnM	vPnMnB	#REF!
Ranitidine	CN/C(=C\[N+](=O)[O-])/NCCSCC1=CC=C(O1)CN(C)C	0.27	37.5	75	337.5	1.141	0.5	vP	vM	nB	vPvM	vPvMnB	#REF!
Sertraline	CN[C@H]1CC[C@H](C2=CC=CC=C12)C3=CC(=C(C=C3)Cl)Cl	5.29	60	120	541.7	3.8076	3.15	vP	M	nB	vPM	vPMnB	#REF!
Sulfamethoxazole	CC1=CC(=NO1)NS(=O)(=O)C2=CC=C(C=C2)N	0.89	37.5	75	337.5	1.5356	0.5	vP	vM	nB	vPvM	vPvMnB	#REF!
Terbutryn	CCNC1=NC(=NC(=N1)SC)NC(C)(C)C	3.74	60	120	541.7	2.85	1.62	vP	vM	nB	vPvM	vPvMnB	#REF!
Thiacloprid	C1CSC(=NC#N)N1CC2=CN=C(C=C2)Cl	2.33	60	120	541.7	2.7171	1.21	vP	vM	nB	vPvM	vPvMnB	#REF!
Thiamethoxam	CN\1COCN(/C1=N/[N+](=O)[O-])CC2=CN=C(S2)Cl	0.8	37.5	75	337.5	1.3654	0.5	vP	vM	nB	vPvM	vPvMnB	#REF!
Toluene	CC1=CC=CC=C1	2.73	15	30	135	2.07	0.92	P	vM	nB	PvM	PvMnB	#REF!
Tonalide	CC1CC(C2=C(C1(C)C)C=C(C(=C2)C(=O)C)C)(C)C	5.7	60	120	541.7	4.2735	2.84	vP	nM	nB	vPnM	vPnMnB	#REF!
Tramadol	CN(C)C[C@H]1CCCC[C@@]1(C2=CC(=CC=C2)OC)O	2.63	60	120	541.7	1.9589	1.4	vP	vM	nB	vPvM	vPvMnB	#REF!
Tributyl phosphate	CCCCOP(=O)(OCCCC)OCCCC	4	8.7	17.3	77.9	3.241	1.4713	nP	M	nB	nPM	nPMnB	#REF!
Tributylphosphate	CCCCOP(=O)(OCCCC)OCCCC	4	8.7	17.3	77.9	3.241	1.4713	nP	M	nB	nPM	nPMnB	#REF!
Triclosan	C1=CC(=C(C=C1Cl)O)OC2=C(C=C(C=C2)Cl)Cl	4.76	60	120	541.7	3.9252	1.7171	vP	M	nB	vPM	vPMnB	#REF!
Trimethoprim	COC1=CC(=CC(=C1OC)OC)CC2=CN=C(N=C2N)N	0.91	60	120	541.7	1.8955	0.5	vP	vM	nB	vPvM	vPvMnB	#REF!
Triphenylphosphate	C1=CC=C(C=C1)OP(=O)(OC2=CC=CC=C2)OC3=CC=CC=C3	4.59	37.5	75	337.5	3.2377	2.281	vP	M	nB	vPM	vPMnB	#REF!
Tris (1,3-dichloro-2-propyl) phosphate	C(C(CCl)OP(=O)(OC(CCl)CCl)OC(CCl)CCl)Cl	3.65	180	360	1620.8	3.0474	1.0792	vP	M	nB	vPM	vPMnB	#REF!
Tris (1-chloro-2-propyl) phosphate	CC(CCl)OP(=O)(OC(C)CCl)OC(C)CCl	2.59	60	120	541.7	2.4611	0.9031	vP	vM	nB	vPvM	vPvMnB	#REF!
Tris (2-ethylhexyl) phosphate	CCCCC(CC)COP(=O)(OCC(CC)CCCC)OCC(CC)CCCC	9.49	8.7	17.3	77.9	6.2777	1.7	nP	nM	nB	nPnM	nPnMnB	#REF!
Tris-(1,3-dichloro-2-propyl)phosphate	C(C(CCl)OP(=O)(OC(CCl)CCl)OC(CCl)CCl)Cl	3.65	180	360	1620.8	3.0474	1.0792	vP	M	nB	vPM	vPMnB	#REF!
Venlafaxine	CN(C)CC(C1=CC=C(C=C1)OC)C2(CCCCC2)O	3.28	60	120	541.7	2.3185	1.83	vP	vM	nB	vPvM	vPvMnB	#REF!
Zolpidem	CC1=CC=C(C=C1)C2=C(N3C=C(C=CC3=N2)C)CC(=O)N(C)C	3.85	60	120	541.7	3.4057	2.21	vP	M	nB	vPM	vPMnB	#REF!

## Sheet: Material grouping
	Filtermaterial begr littsökning
Kategori	BOD or COD	Organiska ämnen	Bulk denisty	Total N	Metaller	Mikroplaster	Patogener
Glacial Till	kollat alla, ca 80 i listan, AKD	kollat alla, 2 i listan, AKD	1.525
Crushed Rock	kollat alla, 6 i listan, AKD	kollat alla, 6 i listan, AKD	1.525
Washed Excavated Material	kollat alla, 4 i listan, AKD	kollat alla, 4 i listan, AKD	1.525
Bark / Wood chips	kollat alla, 10 i listan, AKD	kollat alla, 10 i listan, AKD	0.71
Biochar	kollat alla, ca 80 i listan, AKD	kollat alla, ca 80 i listan, AKD	0.71
Crushed Concrete	kollat alla, 13 i listan, AKD	kollat alla, 13 i listan, AKD	1.525
Shredded Tires	kollat alla, 7 i listan, AKD	kollat alla, 7 i listan, AKD	0.71
Natural Gravel			1.67
De ämnen som ska studeras och ansvarsfördelning är
Grouping	13
Group	Contaminants
Phosphorus	Phosphate	Total phosphorus	Phosphorus
Nitrogen	Ammonium	Nitrate	Total nitrogen	NH3-N	Nitrogen	Ammonia
Organic matter	COD	BOD	TOC
Bacteria	Total bacteria count	E.coli	Fecal coliform		Fage X174	Bacteria	Total coliform	Enterococci	Viruses
Metals	Pb	Zn	Cu	Ni	As	Cd	Cr
PB & PBM	vPnMvB	vPnMB	vPMvB	PnMvB
PM	PvMnB	vPvMnB	vPMnB	PMnB
P	PnMnB	vPnMnB
non-persistent	nPnMnB	nPMnB
